# Supplementary material for: 2,2-Dichloro-1-(2-phenyl-1,3-oxazolidin-3-yl)ethanone
Source: Acta Crystallogr Sect E Struct Rep Online. 2010 Jan 27;66(Pt 2):o445. doi: 10.1107/S1600536810002461 (PMC2979863; doi:10.1107/S1600536810002461)
Supplement: Supplementary file 2 [file e-66-0o445-Isup2.hkl]

# 
# h,k,l, Fc-squared, Fo-squared, sigma(Fo-squared) and status flag 
# 
data_I
_shelx_title ' uu in Pccn' 
_shelx_refln_list_code          4 
_shelx_F_calc_maximum      264.40 
_exptl_crystal_F_000      1170.00 
_reflns_d_resolution_high  0.7499 
 
loop_ 
 _symmetry_equiv_pos_as_xyz 
 'x, y, z' 
 '-x+1/2, -y+1/2, z' 
 '-x, y+1/2, -z+1/2' 
 'x+1/2, -y, -z+1/2' 
 '-x, -y, -z' 
 'x-1/2, y-1/2, -z' 
 'x, -y-1/2, z-1/2' 
 '-x-1/2, y, z-1/2' 
 
_cell_length_a    19.1775 
_cell_length_b    10.6165 
_cell_length_c    11.3723 
_cell_angle_alpha  90.000 
_cell_angle_beta   90.000 
_cell_angle_gamma  90.000 
 
_shelx_F_squared_multiplier     1.000 
 
loop_ 
 _refln_index_h 
 _refln_index_k 
 _refln_index_l 
 _refln_F_squared_calc 
 _refln_F_squared_meas 
 _refln_F_squared_sigma 
 _refln_observed_status 
   4   0   0     2190.92     2191.97     24.96 o 
   6   0   0    20624.32    20338.55    209.06 o 
   8   0   0     1008.09     1000.06     14.14 o 
  10   0   0       40.27       61.32      2.69 o 
  12   0   0      947.53     1034.40     13.35 o 
  14   0   0      236.44      247.11      8.70 o 
  16   0   0     2973.96     2871.32     40.64 o 
  18   0   0      920.36      875.38     19.48 o 
  20   0   0       36.27       49.36      5.96 o 
  22   0   0       87.31       86.79      7.74 o 
  24   0   0       35.53       36.17     14.35 o 
   3   1   0     1336.21     1196.02     10.46 o 
   5   1   0     6373.53     6843.88     51.63 o 
   7   1   0      109.52       98.35      2.35 o 
   9   1   0       73.27      105.49      2.73 o 
  11   1   0       45.74       69.08      3.53 o 
  13   1   0      380.63      347.28      7.11 o 
  15   1   0       30.14       28.14      2.85 o 
  17   1   0      411.90      402.56      8.84 o 
  19   1   0      780.86      779.91     13.41 o 
  21   1   0       73.09       78.81      5.17 o 
  23   1   0      172.58      205.75      7.84 o 
  25   1   0      143.08      164.47      7.80 o 
   0   2   0    30911.01    28687.98    805.01 o 
   2   2   0    69907.12    61910.72    744.57 o 
   4   2   0    23817.95    22991.37    177.17 o 
   6   2   0    12671.48    13302.83     88.48 o 
   8   2   0     3055.53     3211.81     23.94 o 
  10   2   0       37.81       58.74      1.90 o 
  12   2   0     1808.35     1956.80     19.74 o 
  14   2   0      178.68      152.03      5.21 o 
  16   2   0      949.91      942.31     13.70 o 
  18   2   0      633.41      628.86     11.58 o 
  20   2   0        2.22        2.57      2.41 o 
  22   2   0      114.30      133.14      6.52 o 
  24   2   0       24.75       34.77      7.28 o 
   1   3   0     2049.78     1819.07     12.83 o 
   3   3   0     7975.89     8025.86     54.34 o 
   5   3   0        5.36       -0.78      0.78 o 
   7   3   0      392.25      422.46      5.90 o 
   9   3   0     1001.65      970.38      9.78 o 
  11   3   0     4415.55     4266.63     32.53 o 
  13   3   0     1600.30     1462.01     14.80 o 
  15   3   0       25.77       17.57      2.64 o 
  17   3   0      392.95      384.30      8.79 o 
  19   3   0       93.13      101.03      5.98 o 
  21   3   0       28.98       30.51      3.95 o 
  23   3   0      133.71      150.37      9.15 o 
   0   4   0        1.58       -0.76      0.76 o 
   2   4   0     1135.87     1233.22      9.98 o 
   4   4   0     1341.81     1385.62     12.32 o 
   6   4   0      546.65      444.03      6.72 o 
   8   4   0     3084.57     2951.25     25.44 o 
  10   4   0     1604.08     1799.59     16.22 o 
  12   4   0      657.61      613.96      9.72 o 
  14   4   0      124.83      119.31      5.37 o 
  16   4   0       77.45       83.18      4.51 o 
  18   4   0       33.67       45.15      3.96 o 
  20   4   0       11.85       15.50      3.87 o 
  22   4   0        0.79        5.97      3.57 o 
  24   4   0        0.17        1.57      3.86 o 
   1   5   0     1109.39     1130.58      9.87 o 
   5   5   0     3176.04     3004.34     23.77 o 
   7   5   0     3251.78     3053.73     34.70 o 
   9   5   0      399.66      437.62     10.01 o 
  11   5   0     1710.21     1587.24     17.97 o 
  13   5   0        4.74        0.39      1.97 o 
  15   5   0      360.55      365.46      7.32 o 
  17   5   0     1357.42     1259.75     17.47 o 
  19   5   0       81.27      102.23      6.70 o 
  21   5   0      199.40      191.26      9.04 o 
  23   5   0        6.21       -1.10      3.53 o 
   0   6   0       93.30      157.41      4.60 o 
   2   6   0       22.58       35.03      2.00 o 
   4   6   0     4681.74     4824.78     36.20 o 
   6   6   0        1.04        2.78      1.35 o 
   8   6   0      418.14      459.66      7.19 o 
  10   6   0     3875.39     3722.57     34.20 o 
  12   6   0      148.92      129.04      5.18 o 
  14   6   0       52.49       64.29      4.62 o 
  16   6   0      128.55      141.42      7.03 o 
  18   6   0      245.91      247.79      9.37 o 
  20   6   0       68.51       78.08      7.89 o 
  22   6   0        1.02        7.19      4.01 o 
   1   7   0     3096.25     3080.40     21.16 o 
   3   7   0      721.85      720.75      9.10 o 
   5   7   0      336.33      406.47      6.73 o 
   7   7   0      332.52      327.50      7.45 o 
   9   7   0       11.13       13.92      2.21 o 
  11   7   0      516.03      515.04      9.74 o 
  13   7   0      133.59      123.59      5.30 o 
  15   7   0      461.72      449.13      9.82 o 
  17   7   0       53.71       62.24      5.60 o 
  19   7   0       86.57      112.88      9.69 o 
  21   7   0       21.49       18.60      5.68 o 
   0   8   0     1289.45     1173.66     21.68 o 
   2   8   0       58.28       55.57      3.69 o 
   4   8   0      363.32      359.33      9.42 o 
   6   8   0      181.54      204.54      5.97 o 
   8   8   0     4027.25     3971.55     37.20 o 
  10   8   0        0.08       -0.79      2.42 o 
  12   8   0        0.47        1.45      2.42 o 
  14   8   0       29.86       27.00      4.18 o 
  16   8   0      177.87      204.15      8.37 o 
  18   8   0       16.55       11.94      6.87 o 
  20   8   0        4.29        0.39      6.42 o 
   1   9   0      109.26      102.15      6.11 o 
   3   9   0     1291.71     1242.79     19.65 o 
   5   9   0      355.67      343.27      9.80 o 
   7   9   0      121.98      151.04      6.98 o 
   9   9   0        9.95       13.15      4.06 o 
  11   9   0       39.34       36.29      9.24 o 
  13   9   0       14.50       20.08      8.70 o 
  15   9   0       44.95       43.54      6.28 o 
  17   9   0      171.11      179.78     15.66 o 
  19   9   0      104.04      114.31     14.38 o 
   0  10   0      132.98      129.82      7.98 o 
   2  10   0       28.75       16.76      4.12 o 
   4  10   0        2.49        6.44      3.21 o 
   6  10   0      295.70      289.39      9.58 o 
   8  10   0       42.02       43.01      7.64 o 
  10  10   0      163.75      161.19      9.44 o 
  12  10   0       53.08       56.18      7.05 o 
  14  10   0       45.06       42.77      6.58 o 
  16  10   0       22.93       31.98      6.26 o 
   1  11   0       98.00      109.95      8.97 o 
   3  11   0       62.83       66.07      6.65 o 
   5  11   0        2.93        4.51      3.51 o 
   7  11   0       17.44       12.97      3.77 o 
   9  11   0       39.04       48.90      6.75 o 
  11  11   0      223.18      228.97     11.94 o 
  13  11   0      249.27      255.17     17.72 o 
  15  11   0       13.63       10.45      5.20 o 
   0  12   0       49.83       47.70     10.14 o 
   2  12   0       24.79       34.58      4.91 o 
   4  12   0       21.93       26.46      4.62 o 
   6  12   0       63.40       71.74      6.25 o 
   8  12   0      600.86      666.26     20.21 o 
  10  12   0       56.03       59.89      7.96 o 
  12  12   0        2.85        4.66      4.58 o 
   1  13   0       77.98       93.56      8.78 o 
   3  13   0        8.81        7.76      3.60 o 
   5  13   0       23.23       44.38      5.63 o 
   7  13   0       43.73       49.56      7.47 o 
   9  13   0       74.56       74.39     11.75 o 
   0  14   0      419.14      423.37     24.20 o 
   2  14   0       82.60       98.97      9.54 o 
   1   1   1      487.06      602.78      5.20 o 
   2   1   1     3706.62     3812.79     29.52 o 
   3   1   1     1049.20     1296.45      7.96 o 
   4   1   1     2355.57     2392.91     12.90 o 
   5   1   1     6470.66     6860.58     37.43 o 
   6   1   1     3433.65     3257.60     17.54 o 
   7   1   1      792.45      871.18      5.89 o 
   8   1   1       32.58       41.56      1.60 o 
   9   1   1      512.04      485.35      4.30 o 
  10   1   1        8.83        7.58      0.84 o 
  11   1   1      557.63      496.09      4.73 o 
  12   1   1      177.59      169.56      3.00 o 
  13   1   1      120.94      138.43      3.60 o 
  14   1   1      170.92      140.75      3.45 o 
  15   1   1      132.71      135.63      3.52 o 
  16   1   1      662.56      631.23      7.66 o 
  17   1   1       98.48       85.25      3.19 o 
  18   1   1       53.51       46.38      3.21 o 
  19   1   1        4.69        1.55      1.66 o 
  20   1   1       38.13       41.47      2.83 o 
  21   1   1      141.06      134.25      4.39 o 
  22   1   1        3.16        3.58      2.01 o 
  23   1   1       16.79        5.46      2.32 o 
  24   1   1       10.01        8.29      2.60 o 
  25   1   1        0.23       -0.72      2.35 o 
   1   2   1      872.38      929.22      7.22 o 
   2   2   1     5905.90     6003.98     40.49 o 
   3   2   1      974.20     1012.49      6.03 o 
   4   2   1     1161.87     1198.95      7.16 o 
   5   2   1    16944.86    17473.00     82.01 o 
   6   2   1      508.51      549.47      4.56 o 
   7   2   1      104.22      168.38      2.46 o 
   8   2   1      809.83      695.21      5.69 o 
   9   2   1     1219.77     1174.45      8.38 o 
  10   2   1      451.34      478.98      4.60 o 
  11   2   1      244.59      256.30      3.42 o 
  12   2   1        1.83        1.07      0.90 o 
  13   2   1     2578.44     2519.30     16.55 o 
  14   2   1       10.50        7.91      1.35 o 
  15   2   1      155.94      169.89      4.52 o 
  16   2   1       31.18       30.34      2.75 o 
  17   2   1       12.30       16.63      2.02 o 
  18   2   1       85.41       67.28      4.38 o 
  19   2   1       93.39       88.45      3.53 o 
  20   2   1        4.12        2.03      1.73 o 
  21   2   1       92.59       98.69      4.33 o 
  22   2   1        6.18        9.90      2.42 o 
  23   2   1        9.61       10.71      2.58 o 
  24   2   1        0.98        3.27      2.48 o 
  25   2   1        1.53       -1.52      2.49 o 
   1   3   1     5245.18     5297.33     24.62 o 
   2   3   1     5872.17     5878.65     27.15 o 
   3   3   1     2928.65     3003.87     15.62 o 
   4   3   1      405.08      310.72      3.00 o 
   5   3   1     1679.11     1676.87      9.79 o 
   6   3   1     1371.74     1350.48      8.39 o 
   7   3   1       84.14       61.83      1.53 o 
   8   3   1        2.31        1.10      0.64 o 
   9   3   1      180.37      186.97      2.49 o 
  10   3   1     3737.14     3478.64     19.06 o 
  11   3   1       53.99       44.88      1.63 o 
  12   3   1     1911.17     1905.46     12.67 o 
  13   3   1      139.59      132.18      2.85 o 
  14   3   1       39.53       42.66      2.45 o 
  15   3   1      393.55      375.74      5.79 o 
  16   3   1     1043.81      997.86     10.19 o 
  17   3   1      393.65      394.46      6.32 o 
  18   3   1       28.23       27.44      2.38 o 
  19   3   1       28.40       29.49      2.79 o 
  20   3   1        1.03        5.87      2.07 o 
  21   3   1      314.32      304.43      6.87 o 
  22   3   1        0.84        0.81      2.20 o 
  23   3   1      135.84      142.04      5.93 o 
  24   3   1        2.13       10.11      3.02 o 
   1   4   1     2721.17     2891.12     13.45 o 
   2   4   1     5818.98     5773.53     28.38 o 
   3   4   1     2111.10     2221.06     13.07 o 
   4   4   1     5222.41     5265.06     27.90 o 
   5   4   1      152.57      150.20      2.33 o 
   6   4   1      323.29      372.53      3.81 o 
   7   4   1     1962.79     1926.20     11.66 o 
   8   4   1      961.90      982.69      7.25 o 
   9   4   1     4393.01     4272.11     24.48 o 
  10   4   1       35.96       29.39      1.58 o 
  11   4   1      438.19      400.54      4.96 o 
  12   4   1      198.53      180.62      3.50 o 
  13   4   1      986.46      998.94      8.83 o 
  14   4   1       88.57       79.23      2.50 o 
  15   4   1     1126.00     1093.18      9.89 o 
  16   4   1       65.13       62.09      2.89 o 
  17   4   1       28.14       30.45      3.03 o 
  18   4   1      191.87      186.63      6.43 o 
  19   4   1       15.11       13.45      2.37 o 
  20   4   1       79.48       92.96      4.21 o 
  21   4   1       13.20       17.50      2.75 o 
  22   4   1        0.30        1.77      2.31 o 
  23   4   1       48.22       59.43      4.49 o 
  24   4   1        5.28        3.59      2.78 o 
   1   5   1      787.25      637.28      4.52 o 
   2   5   1       36.05       26.56      1.04 o 
   3   5   1      182.85      204.10      2.76 o 
   4   5   1      413.52      499.18      4.62 o 
   5   5   1      660.30      603.75      5.30 o 
   6   5   1      274.94      231.32      3.21 o 
   7   5   1      135.33      146.37      2.68 o 
   8   5   1      699.26      667.75      5.97 o 
   9   5   1       38.15       30.76      1.52 o 
  10   5   1     2227.77     2186.32     14.67 o 
  11   5   1      261.54      275.91      4.62 o 
  12   5   1      993.91      964.98      9.38 o 
  13   5   1      550.23      490.40      6.02 o 
  14   5   1      452.96      457.35      7.10 o 
  15   5   1      164.56      173.57      4.23 o 
  16   5   1       95.03      120.00      4.08 o 
  17   5   1       13.54       19.14      2.42 o 
  18   5   1       70.60       63.45      5.31 o 
  19   5   1       77.88       80.84      3.90 o 
  20   5   1        2.50        2.98      2.13 o 
  21   5   1      116.63      151.16      6.81 o 
  22   5   1       24.57       17.24      3.19 o 
  23   5   1       71.99       65.91      4.68 o 
   1   6   1     1363.08     1492.04      8.21 o 
   2   6   1     2591.05     2593.81     13.73 o 
   3   6   1     2173.57     2177.11     13.21 o 
   4   6   1     3953.59     4099.89     22.25 o 
   5   6   1       46.56       53.06      1.78 o 
   6   6   1       32.44       29.65      1.51 o 
   7   6   1     1171.25     1106.95      8.49 o 
   8   6   1      136.06      147.50      2.96 o 
   9   6   1       21.10       24.65      1.73 o 
  10   6   1        0.19       -0.10      1.15 o 
  11   6   1        0.04        0.94      1.34 o 
  12   6   1     1089.66     1007.00     12.24 o 
  13   6   1     1798.62     1845.69     15.02 o 
  14   6   1      459.11      442.72      6.57 o 
  15   6   1      159.83      156.94      4.16 o 
  16   6   1        5.99        2.52      1.74 o 
  17   6   1       64.18       50.27      3.26 o 
  18   6   1      158.77      158.75      5.02 o 
  19   6   1       18.94        6.17      2.70 o 
  20   6   1      166.23      168.33      5.99 o 
  21   6   1        2.14        2.55      2.55 o 
  22   6   1        1.17       -0.38      2.66 o 
  23   6   1       83.19       83.81      5.66 o 
   1   7   1      317.44      389.95      4.15 o 
   2   7   1      339.31      328.31      4.01 o 
   3   7   1       22.14       24.90      1.62 o 
   4   7   1      281.75      272.93      4.12 o 
   5   7   1        4.04        5.07      1.24 o 
   6   7   1       41.36       45.81      2.04 o 
   7   7   1      746.17      748.52      7.42 o 
   8   7   1      402.20      393.31      5.84 o 
   9   7   1      545.70      586.14      7.17 o 
  10   7   1      360.72      362.56      6.10 o 
  11   7   1      369.20      383.24      6.41 o 
  12   7   1      717.66      700.63     10.39 o 
  13   7   1      136.38      151.05      4.37 o 
  14   7   1       78.53       82.97      3.54 o 
  15   7   1      227.21      230.67      5.43 o 
  16   7   1      111.35      126.62      4.76 o 
  17   7   1        2.22       -1.08      2.32 o 
  18   7   1       88.27      101.38      5.29 o 
  19   7   1      153.09      166.38      6.77 o 
  20   7   1      134.05      110.36      5.81 o 
  21   7   1       37.87       43.02      4.41 o 
  22   7   1       16.10       15.46      3.43 o 
   1   8   1      996.07     1028.83      8.26 o 
   2   8   1     2072.97     2044.41     13.11 o 
   3   8   1       11.90       11.67      1.68 o 
   4   8   1      430.60      424.66      6.02 o 
   5   8   1      710.23      696.95      7.96 o 
   6   8   1       85.23       72.37      2.83 o 
   7   8   1      195.92      170.33      4.09 o 
   8   8   1      207.61      214.83      4.59 o 
   9   8   1      176.80      165.09      4.45 o 
  10   8   1      399.23      427.59      7.62 o 
  11   8   1       71.55       86.06      3.88 o 
  12   8   1      338.42      325.73      6.88 o 
  13   8   1        2.39        3.32      2.00 o 
  14   8   1      348.82      338.66      7.26 o 
  15   8   1       72.02       83.99      5.37 o 
  16   8   1       22.62       20.38      3.48 o 
  17   8   1       41.99       35.04      4.95 o 
  18   8   1       58.44       71.05      6.38 o 
  19   8   1       45.56       28.93      4.97 o 
  20   8   1       45.87       51.85      6.17 o 
  21   8   1       49.12       56.42     10.91 o 
   1   9   1       42.15       36.51      2.42 o 
   2   9   1      344.30      349.05      6.26 o 
   3   9   1      557.28      544.87      8.66 o 
   4   9   1       60.29       68.54      3.52 o 
   5   9   1      188.34      161.56      4.96 o 
   6   9   1      826.17      867.25     16.08 o 
   7   9   1       75.91       82.52      3.90 o 
   8   9   1     1099.20     1038.46     14.17 o 
   9   9   1      184.45      184.17      6.77 o 
  10   9   1        4.17        0.88      2.27 o 
  11   9   1       10.98       19.52      3.36 o 
  12   9   1        2.16        1.02      2.29 o 
  13   9   1      605.04      660.77     13.09 o 
  14   9   1        5.04        1.75      2.55 o 
  15   9   1      177.48      179.86      9.42 o 
  16   9   1        9.35        3.20      2.67 o 
  17   9   1       26.69       31.72      4.85 o 
  18   9   1       23.94       24.50      6.14 o 
  19   9   1       25.30       38.64      9.08 o 
   1  10   1        1.99       -0.18      1.49 o 
   2  10   1       58.60       49.57      3.06 o 
   3  10   1      496.57      521.59     11.14 o 
   4  10   1      595.87      563.02      9.65 o 
   5  10   1      665.92      626.58      9.94 o 
   6  10   1      209.64      236.01      6.19 o 
   7  10   1      438.55      424.55      8.38 o 
   8  10   1       58.18       77.98      4.57 o 
   9  10   1       13.23        5.21      2.72 o 
  10  10   1        1.03        4.38      2.64 o 
  11  10   1       31.38       40.20      4.29 o 
  12  10   1       40.77       44.30      4.54 o 
  13  10   1      100.33      108.33      7.57 o 
  14  10   1        4.51       10.04      3.12 o 
  15  10   1        0.19       -0.08      2.78 o 
  16  10   1        0.16       -0.25      2.78 o 
  17  10   1      113.39      105.89      7.71 o 
   1  11   1        0.18       -1.69      1.69 o 
   2  11   1      153.48      160.64      9.24 o 
   3  11   1        6.32        7.34      2.26 o 
   4  11   1        0.34        0.19      2.01 o 
   5  11   1       95.60       85.58      4.36 o 
   6  11   1      267.06      288.15      7.63 o 
   7  11   1        5.53       15.21      4.26 o 
   8  11   1      103.28      122.80      6.46 o 
   9  11   1       81.99       60.77      5.19 o 
  10  11   1        3.99       11.05      3.43 o 
  11  11   1        1.64        5.65      3.12 o 
  12  11   1       23.09       22.11      3.83 o 
  13  11   1      256.31      285.29     11.26 o 
  14  11   1        1.69       -0.71      2.95 o 
  15  11   1       51.99       50.08      5.25 o 
  16  11   1        4.46        3.03      3.76 o 
   1  12   1       24.95       18.20      3.15 o 
   2  12   1       76.39       83.86      6.58 o 
   3  12   1        2.47        5.36      2.27 o 
   4  12   1       21.89       18.71      2.92 o 
   5  12   1        2.56        3.46      2.30 o 
   6  12   1       36.64       36.10      3.55 o 
   7  12   1        2.97        4.00      2.73 o 
   8  12   1        7.25        8.74      3.77 o 
   9  12   1        0.23        6.67      3.22 o 
  10  12   1      102.22      117.92      6.91 o 
  11  12   1       19.53       16.48      3.99 o 
  12  12   1        1.63        5.09      3.49 o 
  13  12   1       12.13       15.76      4.08 o 
   1  13   1       20.28       19.29      3.32 o 
   2  13   1        0.00        0.68      2.47 o 
   3  13   1        2.00        4.66      2.83 o 
   4  13   1        2.99        6.85      3.19 o 
   5  13   1        2.02        5.18      2.65 o 
   6  13   1        7.49       11.00      4.38 o 
   7  13   1        3.41        2.99      3.14 o 
   8  13   1        0.01       -1.86      3.34 o 
   9  13   1        0.23        1.46      3.23 o 
   1  14   1        5.63       16.06      3.63 o 
   2  14   1        4.27       15.21      3.33 o 
   3  14   1        0.02        1.94      3.22 o 
   0   0   2      332.86      221.17      4.81 o 
   1   0   2    16170.46    16151.91    178.64 o 
   2   0   2      319.26      598.43      7.32 o 
   3   0   2       66.54       29.31      4.00 o 
   4   0   2    24081.73    23276.94    176.28 o 
   5   0   2    32050.14    31663.82    210.22 o 
   6   0   2     3835.66     4011.53     29.08 o 
   7   0   2    12468.51    13378.17     88.40 o 
   8   0   2     4696.67     4479.37     32.35 o 
   9   0   2     2639.44     2397.69     24.33 o 
  10   0   2      197.75      195.41      4.20 o 
  11   0   2    25976.78    25705.89    168.04 o 
  12   0   2       53.98       58.46      3.33 o 
  13   0   2     2306.76     2349.18     20.62 o 
  14   0   2      330.45      329.05      7.19 o 
  15   0   2      164.95      129.27      4.87 o 
  16   0   2       11.74       12.55      2.52 o 
  17   0   2      756.84      747.62     15.30 o 
  18   0   2      149.31      153.41      5.92 o 
  19   0   2        3.91        3.34      2.64 o 
  20   0   2        3.82        3.77      2.57 o 
  21   0   2        6.63        4.06      2.72 o 
  22   0   2       21.91       20.10      3.59 o 
  23   0   2        8.72       11.84      5.50 o 
  24   0   2       13.52        8.56      3.92 o 
  25   0   2       27.84       31.92      5.29 o 
   0   1   2     5868.00     5908.05    105.94 o 
   1   1   2     4623.10     4663.11     26.93 o 
   2   1   2     1272.32     1270.97      9.88 o 
   3   1   2    33700.57    33457.79    193.68 o 
   4   1   2      565.76      540.03      4.44 o 
   5   1   2       99.70       91.42      1.60 o 
   6   1   2     8599.51     8293.09     41.65 o 
   7   1   2     2175.39     2114.94     12.48 o 
   8   1   2     4155.82     3880.18     21.87 o 
   9   1   2      541.39      518.13      4.57 o 
  10   1   2      700.81      745.61      5.96 o 
  11   1   2     3811.31     3916.99     22.10 o 
  12   1   2      963.16      850.17      8.15 o 
  13   1   2        8.88       14.12      1.46 o 
  14   1   2     1156.19     1138.58     10.17 o 
  15   1   2       95.12       97.00      3.29 o 
  16   1   2       46.40       37.89      2.36 o 
  17   1   2      217.26      207.68      4.62 o 
  18   1   2      239.47      235.34      6.12 o 
  19   1   2        1.81        1.27      1.80 o 
  20   1   2      195.26      180.55      4.77 o 
  21   1   2        0.14       -1.76      1.76 o 
  22   1   2      167.82      167.71      5.41 o 
  23   1   2       16.60       17.79      2.86 o 
  24   1   2       64.92       69.34      4.69 o 
  25   1   2        0.17        6.53      2.86 o 
   0   2   2      104.42       92.14      2.72 o 
   1   2   2     3564.97     3734.90     20.85 o 
   2   2   2       58.01       21.56      0.87 o 
   3   2   2    10112.79    10390.38     51.54 o 
   4   2   2      212.58      237.09      2.55 o 
   5   2   2    15366.30    15696.40     73.09 o 
   6   2   2     4490.50     4537.20     26.32 o 
   7   2   2    10999.98    11637.12     57.97 o 
   8   2   2      295.82      339.85      3.75 o 
   9   2   2     1583.81     1574.85     10.49 o 
  10   2   2       63.85       69.31      1.96 o 
  11   2   2     4229.93     4196.93     22.54 o 
  12   2   2      228.54      217.05      3.34 o 
  13   2   2     1465.63     1500.10     11.32 o 
  14   2   2      205.43      188.22      3.76 o 
  15   2   2      263.62      262.09      4.80 o 
  16   2   2        4.17       -0.37      1.42 o 
  17   2   2      410.42      408.11      6.40 o 
  18   2   2        0.13       -1.49      1.49 o 
  19   2   2      128.54      119.08      4.32 o 
  20   2   2       15.39       19.51      2.54 o 
  21   2   2       14.20       12.24      2.48 o 
  22   2   2       17.39       18.23      2.73 o 
  23   2   2        0.08       -1.32      2.13 o 
  24   2   2       36.27       39.35      3.63 o 
  25   2   2        0.04        1.09      2.91 o 
   0   3   2    11287.58    12037.73    122.85 o 
   1   3   2     2668.51     2873.83     14.36 o 
   2   3   2     7637.07     7622.90     38.48 o 
   3   3   2     1661.30     1817.94     10.25 o 
   4   3   2     3741.43     4020.26     20.52 o 
   5   3   2      153.59      185.55      2.39 o 
   6   3   2       68.12       44.05      1.30 o 
   7   3   2      426.72      441.48      4.05 o 
   8   3   2     2379.63     2227.00     12.18 o 
   9   3   2      154.61      175.93      2.72 o 
  10   3   2      237.32      223.34      3.16 o 
  11   3   2        8.75       17.38      1.26 o 
  12   3   2     1258.12     1240.47      9.70 o 
  13   3   2      102.56       92.29      2.55 o 
  14   3   2      945.02      955.97      8.79 o 
  15   3   2     1056.63     1038.83      9.52 o 
  16   3   2        2.27        1.56      1.71 o 
  17   3   2       83.29       82.88      3.55 o 
  18   3   2        1.97        1.07      1.75 o 
  19   3   2       44.75       35.67      2.96 o 
  20   3   2       93.93       91.71      4.55 o 
  21   3   2       57.26       51.60      4.18 o 
  22   3   2      200.11      191.93      7.05 o 
  23   3   2        7.99        8.00      2.61 o 
  24   3   2      135.90      134.17      5.49 o 
   0   4   2      100.04       58.44      1.96 o 
   1   4   2       44.18       28.98      1.27 o 
   2   4   2      204.57      202.36      2.78 o 
   3   4   2     1137.88     1173.22      9.65 o 
   4   4   2      198.94      237.28      2.84 o 
   5   4   2     3715.98     4074.82     22.42 o 
   6   4   2      694.36      829.01      6.28 o 
   7   4   2       75.82       92.51      2.04 o 
   8   4   2       90.24      107.38      2.22 o 
   9   4   2       34.67       27.00      2.75 o 
  10   4   2      751.43      740.29      6.40 o 
  11   4   2       63.31       90.37      2.60 o 
  12   4   2      166.21      161.89      3.33 o 
  13   4   2      383.71      392.86      5.19 o 
  14   4   2      309.43      291.27      5.47 o 
  15   4   2       96.43       79.23      3.08 o 
  16   4   2      173.88      174.48      4.70 o 
  17   4   2        1.14        3.73      1.78 o 
  18   4   2       77.38       59.72      3.39 o 
  19   4   2       84.68       81.07      3.89 o 
  20   4   2        6.10        8.08      2.33 o 
  21   4   2       50.82       40.44      3.37 o 
  22   4   2       11.44       15.60      3.45 o 
  23   4   2        1.00        2.87      2.42 o 
  24   4   2       28.03       28.03      3.41 o 
   0   5   2    10132.07     9788.03     66.82 o 
   1   5   2     1243.03     1300.58      8.40 o 
   2   5   2        3.85        4.99      0.72 o 
   3   5   2      427.99      441.76      4.16 o 
   4   5   2     1990.68     2031.53     12.19 o 
   5   5   2       19.41       19.28      1.16 o 
   6   5   2     5670.87     6027.57     30.90 o 
   7   5   2     2440.06     2510.00     14.88 o 
   8   5   2        5.36       13.28      1.65 o 
   9   5   2      314.36      322.70      4.43 o 
  10   5   2      789.83      805.37      7.51 o 
  11   5   2       74.19       72.47      3.26 o 
  12   5   2      349.29      357.36      5.39 o 
  13   5   2        5.48        8.00      1.59 o 
  14   5   2       26.54       22.22      2.02 o 
  15   5   2       76.78       74.96      3.55 o 
  16   5   2      355.14      347.32      6.03 o 
  17   5   2       32.28       30.49      2.75 o 
  18   5   2       86.74       67.71      3.96 o 
  19   5   2       20.69       16.53      3.41 o 
  20   5   2       30.45       34.01      3.18 o 
  21   5   2        4.74        2.56      2.72 o 
  22   5   2       67.69       61.66      4.09 o 
  23   5   2       18.51       20.22      3.33 o 
   0   6   2        3.77       -0.80      1.09 o 
   1   6   2     1532.28     1526.89      9.88 o 
   2   6   2        0.29        1.94      0.85 o 
   3   6   2      933.48      877.85      8.06 o 
   4   6   2      531.73      517.15      5.46 o 
   5   6   2       21.61       27.15      1.56 o 
   6   6   2      126.65      129.99      2.78 o 
   7   6   2      565.87      510.60      6.40 o 
   8   6   2      446.19      484.91      6.15 o 
   9   6   2      194.58      199.73      3.71 o 
  10   6   2       96.85       89.24      2.76 o 
  11   6   2       32.47       31.86      2.13 o 
  12   6   2       59.53       66.96      3.26 o 
  13   6   2       65.51       68.15      2.91 o 
  14   6   2        1.87        2.85      1.54 o 
  15   6   2      411.27      417.99      7.04 o 
  16   6   2        0.15        0.47      1.72 o 
  17   6   2       80.81       77.13      3.74 o 
  18   6   2      206.75      215.90      5.99 o 
  19   6   2        7.95        8.66      2.53 o 
  20   6   2       50.30       47.93      3.88 o 
  21   6   2       99.96       90.68      5.52 o 
  22   6   2        8.58        6.02      3.15 o 
   0   7   2      685.57      716.98      8.60 o 
   1   7   2      177.94      177.45      2.97 o 
   2   7   2      561.56      533.81      5.98 o 
   3   7   2       38.59       24.82      1.81 o 
   4   7   2      529.41      550.63      6.64 o 
   5   7   2       35.85       40.70      2.16 o 
   6   7   2      104.10      105.60      4.17 o 
   7   7   2      468.59      482.80      6.33 o 
   8   7   2     1283.55     1242.72     12.12 o 
   9   7   2       36.28       24.64      2.24 o 
  10   7   2      766.39      719.80     10.30 o 
  11   7   2       99.84      127.05      4.39 o 
  12   7   2       26.27       20.62      2.46 o 
  13   7   2        4.93        8.26      2.05 o 
  14   7   2        5.37        2.07      1.82 o 
  15   7   2       34.03       29.44      3.24 o 
  16   7   2      107.77      118.69      5.20 o 
  17   7   2        5.63        7.91      2.62 o 
  18   7   2      104.64      106.14      5.40 o 
  19   7   2       97.69      107.67      7.54 o 
  20   7   2        0.62        0.17      3.09 o 
  21   7   2        0.00        1.29      3.54 o 
   0   8   2     1435.09     1432.35     13.98 o 
   1   8   2      109.46      102.97      2.70 o 
   2   8   2      517.74      509.41      5.87 o 
   3   8   2      829.62      751.13      9.24 o 
   4   8   2        3.34        4.91      1.48 o 
   5   8   2       11.81       13.42      1.79 o 
   6   8   2        1.32       -0.46      1.37 o 
   7   8   2       59.47       44.40      2.53 o 
   8   8   2      400.70      424.91      6.90 o 
   9   8   2        0.20       -0.74      1.65 o 
  10   8   2      283.03      294.22      6.46 o 
  11   8   2      445.53      467.59      8.19 o 
  12   8   2       12.36        9.69      2.27 o 
  13   8   2       10.54       10.36      2.27 o 
  14   8   2        0.12        0.47      1.94 o 
  15   8   2       90.94       98.37      4.47 o 
  16   8   2       65.19       69.91      5.26 o 
  17   8   2       10.11        4.59      2.58 o 
  18   8   2       28.84       31.60      4.35 o 
  19   8   2      155.52      166.64      7.74 o 
  20   8   2        0.04        3.81      3.31 o 
   0   9   2       44.66       38.04      3.01 o 
   1   9   2       13.83       13.59      1.78 o 
   2   9   2        5.40        2.42      1.55 o 
   3   9   2       11.66       11.97      2.00 o 
   4   9   2       10.20        3.05      1.73 o 
   5   9   2      452.68      467.51      7.71 o 
   6   9   2      894.76      892.20     10.64 o 
   7   9   2      576.39      577.30      8.43 o 
   8   9   2      710.43      696.77     10.28 o 
   9   9   2       49.57       45.12      3.30 o 
  10   9   2       25.81       22.91      2.97 o 
  11   9   2       69.46       63.64      4.15 o 
  12   9   2       93.10      105.01      5.01 o 
  13   9   2        7.03        6.97      2.58 o 
  14   9   2        2.19        3.42      2.40 o 
  15   9   2       15.16       23.27      3.35 o 
  16   9   2        0.65        0.76      2.76 o 
  17   9   2       17.45       13.94      3.53 o 
  18   9   2       10.78       15.59      5.35 o 
  19   9   2        7.21       -2.40      4.48 o 
   0  10   2       58.53       52.36      4.22 o 
   1  10   2        0.56        1.68      1.86 o 
   2  10   2       24.68       26.47      2.84 o 
   3  10   2       48.01       51.59      3.70 o 
   4  10   2      101.27       99.73      4.38 o 
   5  10   2        0.18       -1.77      1.85 o 
   6  10   2       43.97       46.63      4.33 o 
   7  10   2       17.82       13.72      2.83 o 
   8  10   2        0.35        1.02      2.20 o 
   9  10   2       18.50       22.43      3.53 o 
  10  10   2        0.79        0.50      2.45 o 
  11  10   2        3.36        2.04      2.74 o 
  12  10   2        7.04       10.85      3.11 o 
  13  10   2       25.89       29.47      4.07 o 
  14  10   2        7.96        5.96      3.45 o 
  15  10   2        9.76       10.46      3.40 o 
  16  10   2        5.91        6.66      3.79 o 
  17  10   2       26.16       19.38      4.53 o 
   0  11   2      524.90      551.00     13.77 o 
   1  11   2       80.22       93.45      5.04 o 
   2  11   2      229.02      221.16      6.92 o 
   3  11   2      270.53      274.79      6.87 o 
   4  11   2       22.03       37.15      3.47 o 
   5  11   2      113.71      139.48      5.30 o 
   6  11   2       14.34       14.99      2.63 o 
   7  11   2       19.66       15.36      2.99 o 
   8  11   2        8.91        9.27      2.97 o 
   9  11   2       53.21       51.61      4.85 o 
  10  11   2       58.73       67.63      5.72 o 
  11  11   2       36.45       38.63      4.54 o 
  12  11   2       17.81       14.86      3.57 o 
  13  11   2       33.02       36.37      5.45 o 
  14  11   2       26.62       31.62      4.53 o 
  15  11   2        1.21       -1.18      3.17 o 
   0  12   2        1.85        8.25      4.35 o 
   1  12   2       25.02       37.50      3.96 o 
   2  12   2       67.66       71.21      6.62 o 
   3  12   2      211.73      227.68      7.46 o 
   4  12   2        1.21        5.80      2.63 o 
   5  12   2      108.87      102.29      5.51 o 
   6  12   2       15.94       16.92      3.25 o 
   7  12   2        0.63        7.86      2.91 o 
   8  12   2       11.62       17.15      3.75 o 
   9  12   2       63.05       59.15      5.47 o 
  10  12   2       83.05       68.34      5.87 o 
  11  12   2       15.00       13.03      3.82 o 
  12  12   2        5.10        7.02      4.69 o 
  13  12   2        0.26       -3.17      3.17 o 
   0  13   2       13.15       14.08      5.49 o 
   1  13   2        0.15        1.35      2.74 o 
   2  13   2        1.51        4.29      2.73 o 
   3  13   2       21.86       19.21      3.46 o 
   4  13   2       34.35       45.05      4.37 o 
   5  13   2       21.10       27.21      5.67 o 
   6  13   2        5.57        4.49      3.25 o 
   7  13   2       52.83       57.42      5.66 o 
   8  13   2       59.36       65.83      7.00 o 
   9  13   2        7.22        3.55      3.44 o 
   0  14   2       59.25       66.65      8.37 o 
   1  14   2       68.01       75.38     13.06 o 
   1   1   3       37.31       39.02      1.25 o 
   2   1   3       30.84       33.92      1.42 o 
   3   1   3     5424.02     5838.26     31.67 o 
   4   1   3     2075.95     2091.92     12.79 o 
   5   1   3     5506.42     5790.31     29.82 o 
   6   1   3      304.55      347.75      3.52 o 
   7   1   3     4148.43     4537.97     24.31 o 
   8   1   3      199.52      210.25      2.91 o 
   9   1   3       75.07       67.99      1.93 o 
  10   1   3      208.03      155.38      3.50 o 
  11   1   3       51.63       54.09      1.82 o 
  12   1   3       78.63       77.53      2.94 o 
  13   1   3       20.51       22.75      1.63 o 
  14   1   3       77.97       78.00      2.57 o 
  15   1   3      160.14      142.32      3.45 o 
  16   1   3       34.13       32.41      2.29 o 
  17   1   3       28.34       24.66      2.28 o 
  18   1   3      125.48      119.23      4.22 o 
  19   1   3        4.03        4.87      2.02 o 
  20   1   3        5.91        7.08      2.18 o 
  21   1   3        0.56        1.21      1.96 o 
  22   1   3       10.68        6.45      2.54 o 
  23   1   3       19.47       12.49      3.01 o 
  24   1   3       12.31       16.33      3.15 o 
  25   1   3        0.12       -5.39      5.84 o 
   1   2   3      388.29      378.81      3.16 o 
   2   2   3    12920.45    13254.66     62.26 o 
   3   2   3        8.74       27.21      0.99 o 
   4   2   3     1250.92     1344.62      8.59 o 
   5   2   3     2201.00     2284.09     13.37 o 
   6   2   3     2517.26     2293.66     12.64 o 
   7   2   3        0.28        3.07      0.64 o 
   8   2   3      633.82      706.92      5.94 o 
   9   2   3      847.95      892.41      7.13 o 
  10   2   3      275.30      266.32      3.85 o 
  11   2   3      189.33      226.68      3.79 o 
  12   2   3       61.75       55.96      2.11 o 
  13   2   3        1.01       -1.03      1.03 o 
  14   2   3      740.85      690.43      7.24 o 
  15   2   3       29.61       25.19      2.14 o 
  16   2   3     1274.47     1244.21     12.74 o 
  17   2   3      227.02      211.55      5.19 o 
  18   2   3      185.47      177.33      5.41 o 
  19   2   3       66.75       55.96      3.40 o 
  20   2   3       83.44       87.00      4.10 o 
  21   2   3        8.94        9.84      2.57 o 
  22   2   3        0.01       -0.88      2.08 o 
  23   2   3        0.89        0.73      2.41 o 
  24   2   3       41.00       43.56      4.15 o 
   1   3   3     2274.31     2315.98     13.44 o 
   2   3   3     5283.07     5308.38     28.16 o 
   3   3   3        0.23       -0.52      0.52 o 
   4   3   3     1094.37     1094.61      7.20 o 
   5   3   3    16202.12    16632.48     82.37 o 
   6   3   3     1056.90     1070.04      7.08 o 
   7   3   3      636.34      732.64      6.34 o 
   8   3   3       24.25       12.26      0.93 o 
   9   3   3     1042.48     1045.49      8.09 o 
  10   3   3      607.15      573.40      5.72 o 
  11   3   3        8.69        5.42      1.13 o 
  12   3   3      108.71      102.10      2.91 o 
  13   3   3      335.76      319.06      5.45 o 
  14   3   3       81.82       72.76      2.84 o 
  15   3   3        8.46        7.30      1.69 o 
  16   3   3       37.27       31.95      2.40 o 
  17   3   3       15.69       12.40      2.16 o 
  18   3   3      256.34      257.91      5.90 o 
  19   3   3       19.01       13.52      2.42 o 
  20   3   3       62.83       62.59      3.69 o 
  21   3   3      235.79      254.71      6.44 o 
  22   3   3        0.86        1.96      2.27 o 
  23   3   3      139.24      147.49      5.52 o 
  24   3   3       26.88       31.74      3.54 o 
   1   4   3     2937.96     2812.64     15.49 o 
   2   4   3     6577.84     6495.05     32.25 o 
   3   4   3     2670.04     2891.76     16.57 o 
   4   4   3     4313.69     4601.35     23.74 o 
   5   4   3      216.47      293.59      3.52 o 
   6   4   3     1292.58     1236.52      8.44 o 
   7   4   3     3324.41     3499.35     19.21 o 
   8   4   3       24.48       19.58      1.11 o 
   9   4   3      261.51      246.88      3.76 o 
  10   4   3      871.93      856.21      7.67 o 
  11   4   3      287.21      287.44      4.52 o 
  12   4   3      362.92      380.83      5.40 o 
  13   4   3       27.25       19.84      2.24 o 
  14   4   3      751.29      746.38      9.07 o 
  15   4   3       22.11       24.41      2.56 o 
  16   4   3        0.38       -0.32      1.46 o 
  17   4   3      268.87      261.75      5.88 o 
  18   4   3      151.86      181.50      5.12 o 
  19   4   3      111.47      119.02      4.54 o 
  20   4   3      380.84      379.85      8.30 o 
  21   4   3        0.52        0.95      2.09 o 
  22   4   3        1.90        4.43      2.43 o 
  23   4   3        4.67        3.64      2.49 o 
  24   4   3       14.94       20.85      5.02 o 
   1   5   3     2361.42     2186.82     12.51 o 
   2   5   3     2950.31     3077.49     19.02 o 
   3   5   3     2055.31     2139.04     13.56 o 
   4   5   3     1949.42     1792.61     12.17 o 
   5   5   3      552.59      547.91      6.22 o 
   6   5   3       67.53      101.81      2.29 o 
   7   5   3       12.84       11.67      1.14 o 
   8   5   3       11.42       14.70      1.22 o 
   9   5   3       54.12       50.74      2.03 o 
  10   5   3       85.62       92.84      3.17 o 
  11   5   3        1.64        3.78      1.25 o 
  12   5   3      257.51      265.72      4.78 o 
  13   5   3      237.76      256.22      4.91 o 
  14   5   3       29.55       25.50      2.31 o 
  15   5   3        0.24        0.19      1.56 o 
  16   5   3      113.01      117.33      4.21 o 
  17   5   3      270.53      268.83      6.04 o 
  18   5   3        6.25        6.23      2.18 o 
  19   5   3       96.91       92.20      4.52 o 
  20   5   3       42.16       57.55      3.77 o 
  21   5   3      283.29      290.22      7.05 o 
  22   5   3        0.06        0.63      2.24 o 
  23   5   3       49.59       45.72      3.83 o 
   1   6   3     1927.66     1871.02     11.57 o 
   2   6   3      838.19      832.54      7.34 o 
   3   6   3      901.57      911.91      8.51 o 
   4   6   3      550.39      568.90      6.46 o 
   5   6   3      109.92      109.24      2.95 o 
   6   6   3      120.92      114.62      3.78 o 
   7   6   3     1712.86     1639.75     12.96 o 
   8   6   3      243.19      229.61      4.29 o 
   9   6   3     3690.78     3697.38     24.20 o 
  10   6   3       50.36       43.28      2.34 o 
  11   6   3      476.48      438.79      6.21 o 
  12   6   3      954.90      914.90     10.77 o 
  13   6   3       24.01       37.14      2.62 o 
  14   6   3       72.75       77.68      3.35 o 
  15   6   3      393.53      429.07      9.07 o 
  16   6   3        1.02        2.29      1.99 o 
  17   6   3       56.31       53.19      3.86 o 
  18   6   3      128.58      130.85      5.13 o 
  19   6   3        0.92        2.62      2.36 o 
  20   6   3        1.53        0.57      2.32 o 
  21   6   3       52.61       66.52      4.93 o 
  22   6   3        8.75        9.54      3.21 o 
   1   7   3      196.72      212.97      3.29 o 
   2   7   3      388.68      342.95      4.77 o 
   3   7   3      521.94      495.30      6.33 o 
   4   7   3      850.86      820.63      8.48 o 
   5   7   3      232.80      223.52      4.33 o 
   6   7   3       32.69       18.14      1.77 o 
   7   7   3       15.15       21.55      1.91 o 
   8   7   3      660.21      676.91      8.58 o 
   9   7   3      108.78       99.37      3.60 o 
  10   7   3       70.31       88.80      4.00 o 
  11   7   3      275.75      272.61      6.74 o 
  12   7   3        2.27        0.34      2.07 o 
  13   7   3        1.06        0.44      1.75 o 
  14   7   3        1.43        1.03      1.87 o 
  15   7   3      330.47      303.91      7.63 o 
  16   7   3        2.58       -0.77      2.14 o 
  17   7   3       87.03       93.38      5.42 o 
  18   7   3       21.52       31.22      4.16 o 
  19   7   3       76.78       70.87      4.97 o 
  20   7   3        2.58        5.17      2.96 o 
  21   7   3       41.46       40.70      4.36 o 
   1   8   3     1510.41     1443.79     10.09 o 
   2   8   3      238.69      244.02      4.43 o 
   3   8   3      209.23      185.13      4.16 o 
   4   8   3      339.20      326.39      5.47 o 
   5   8   3        8.55        1.76      1.45 o 
   6   8   3      666.74      655.79      7.97 o 
   7   8   3      623.78      622.61      7.81 o 
   8   8   3      120.96      106.52      3.84 o 
   9   8   3     1974.48     1924.94     17.22 o 
  10   8   3      726.39      749.84      9.77 o 
  11   8   3      269.46      263.40      6.37 o 
  12   8   3      696.74      669.78     10.27 o 
  13   8   3       68.06       74.27      4.00 o 
  14   8   3        0.60        0.16      1.89 o 
  15   8   3      269.27      271.72      7.65 o 
  16   8   3      247.72      268.90     10.81 o 
  17   8   3        7.31        7.19      2.84 o 
  18   8   3        0.92       -3.01      3.07 o 
  19   8   3        1.73       -2.26      2.72 o 
  20   8   3        7.13        6.43      4.85 o 
   1   9   3       68.56       52.43      2.59 o 
   2   9   3      388.49      390.90      5.85 o 
   3   9   3      325.02      324.95      5.39 o 
   4   9   3      393.72      393.04      6.36 o 
   5   9   3      310.67      314.27      5.72 o 
   6   9   3        4.61        5.93      1.76 o 
   7   9   3       52.31       43.87      2.96 o 
   8   9   3        2.48        6.36      2.02 o 
   9   9   3        3.71        1.86      1.80 o 
  10   9   3       50.75       66.43      3.52 o 
  11   9   3       23.02       30.34      3.04 o 
  12   9   3        0.97        1.42      2.07 o 
  13   9   3      320.80      341.18      7.71 o 
  14   9   3        0.21       -0.77      2.07 o 
  15   9   3      234.76      248.32      7.66 o 
  16   9   3       18.19       32.30      3.85 o 
  17   9   3        5.00        6.14      3.19 o 
  18   9   3        8.01       14.91      3.62 o 
  19   9   3       19.27       21.76      4.99 o 
   1  10   3      298.92      299.70      7.68 o 
   2  10   3       31.66       31.11      3.45 o 
   3  10   3      906.69      870.67     11.87 o 
   4  10   3        1.57        2.92      2.07 o 
   5  10   3       17.59       16.86      2.59 o 
   6  10   3     1072.19     1112.35     13.87 o 
   7  10   3      234.53      233.20      6.97 o 
   8  10   3      239.10      186.83      6.41 o 
   9  10   3       59.55       65.58      4.43 o 
  10  10   3      228.73      248.12      8.30 o 
  11  10   3       71.45       65.97      5.18 o 
  12  10   3       46.03       46.57      4.67 o 
  13  10   3       14.27       26.58      5.42 o 
  14  10   3       27.79       56.48      5.19 o 
  15  10   3        2.88        4.46      4.32 o 
  16  10   3       46.19       46.87      6.56 o 
  17  10   3       21.28       14.91      7.39 o 
   1  11   3        7.07        4.63      2.59 o 
   2  11   3      293.77      310.63      8.23 o 
   3  11   3      141.31      155.01      6.25 o 
   4  11   3       34.54       36.19      3.76 o 
   5  11   3       10.55       14.49      2.95 o 
   6  11   3       12.39       12.62      3.94 o 
   7  11   3       19.20       16.53      3.20 o 
   8  11   3        0.17        3.32      2.65 o 
   9  11   3        0.18        2.96      2.96 o 
  10  11   3       12.69       22.25      3.91 o 
  11  11   3      113.89      121.61      6.75 o 
  12  11   3       46.40       58.72      5.48 o 
  13  11   3      296.88      357.59     10.78 o 
  14  11   3        2.51       -0.67      3.04 o 
  15  11   3        7.33        3.56      4.06 o 
   1  12   3       63.66       57.60      4.59 o 
   2  12   3       57.15       63.05      5.52 o 
   3  12   3       11.84       15.51      3.05 o 
   4  12   3       15.49       17.00      3.27 o 
   5  12   3        9.83        2.84      2.97 o 
   6  12   3        6.91       -0.06      2.93 o 
   7  12   3       24.06       28.84      5.13 o 
   8  12   3        1.17       -1.21      2.86 o 
   9  12   3       81.04       62.64      6.61 o 
  10  12   3       16.38       23.32      4.24 o 
  11  12   3       17.16       14.58      3.88 o 
  12  12   3       44.61       30.08      4.80 o 
   1  13   3        1.66       -2.59      2.59 o 
   2  13   3        0.31        3.89      2.74 o 
   3  13   3        2.15       -1.71      2.48 o 
   4  13   3       36.65       35.66      4.20 o 
   5  13   3        5.74        3.52      3.22 o 
   6  13   3        0.16       -0.21      3.14 o 
   7  13   3       33.01       31.93      4.55 o 
   8  13   3       33.89       38.05      5.98 o 
   0   0   4     4876.88     5304.38     78.31 o 
   1   0   4     3702.41     3576.87     32.28 o 
   2   0   4     8147.19     8683.24    161.92 o 
   3   0   4    12188.26    12606.96     97.10 o 
   4   0   4     1136.26     1137.53     11.63 o 
   5   0   4     1674.37     1658.72     24.80 o 
   6   0   4     6450.04     6918.45     53.97 o 
   7   0   4       37.86       27.17      1.50 o 
   8   0   4     3324.14     3547.69     25.49 o 
   9   0   4      382.37      371.81      6.07 o 
  10   0   4      883.64      977.47     10.78 o 
  11   0   4        1.11       -1.17      1.25 o 
  12   0   4       85.06      100.04      3.59 o 
  13   0   4       86.22       76.73      3.37 o 
  14   0   4     1358.59     1298.74     14.35 o 
  15   0   4        0.59        2.10      1.75 o 
  16   0   4      686.10      707.18     11.85 o 
  17   0   4      301.21      341.00     10.09 o 
  18   0   4      225.52      205.30      8.35 o 
  19   0   4       89.91       95.83      6.34 o 
  20   0   4        0.51        2.36      3.89 o 
  21   0   4      238.94      244.21      9.75 o 
  22   0   4      449.93      487.53     13.93 o 
  23   0   4       16.61       24.68      4.80 o 
  24   0   4       88.69       77.83      7.16 o 
   0   1   4    25894.24    26382.28    238.80 o 
   1   1   4     4824.36     4787.28     33.16 o 
   2   1   4     1215.12     1255.41      9.47 o 
   3   1   4     4077.68     4193.32     25.47 o 
   4   1   4     2886.69     2858.75     15.99 o 
   5   1   4        2.85       10.03      1.10 o 
   6   1   4      219.86      193.99      2.68 o 
   7   1   4     5846.60     6128.53     32.21 o 
   8   1   4     4140.74     4189.29     23.20 o 
   9   1   4     1422.40     1492.59      9.55 o 
  10   1   4     3376.42     3391.59     18.88 o 
  11   1   4      390.14      353.83      4.59 o 
  12   1   4       15.30       14.46      1.45 o 
  13   1   4       24.79       24.22      1.71 o 
  14   1   4      438.08      436.14      6.18 o 
  15   1   4        3.66        0.67      1.42 o 
  16   1   4      805.27      794.76      9.82 o 
  17   1   4      956.77      927.64     13.80 o 
  18   1   4      581.09      568.43     13.04 o 
  19   1   4      621.84      612.47     10.20 o 
  20   1   4        7.76       14.73      2.67 o 
  21   1   4       40.20       38.91      3.65 o 
  22   1   4       60.61       76.33      4.71 o 
  23   1   4       65.20       79.11      4.87 o 
  24   1   4        3.08        3.01      2.69 o 
   0   2   4    11187.09    12004.01     79.88 o 
   1   2   4      179.02      157.19      2.26 o 
   2   2   4     1828.16     1936.97     11.92 o 
   3   2   4      450.60      403.34      3.91 o 
   4   2   4      111.43       88.82      1.90 o 
   5   2   4      662.46      746.16      6.00 o 
   6   2   4     3387.38     3522.59     19.90 o 
   7   2   4      378.84      347.51      3.52 o 
   8   2   4     3318.38     3590.00     20.42 o 
   9   2   4       59.55       47.85      2.43 o 
  10   2   4      134.58      138.27      4.09 o 
  11   2   4      318.43      292.23      4.49 o 
  12   2   4      182.60      153.82      3.85 o 
  13   2   4      853.11      852.92      8.86 o 
  14   2   4      595.00      592.97      7.39 o 
  15   2   4      122.30       99.15      3.36 o 
  16   2   4     1020.54     1007.55     10.60 o 
  17   2   4        0.07        3.52      1.85 o 
  18   2   4      208.89      222.91      5.56 o 
  19   2   4      207.57      247.62      5.96 o 
  20   2   4       72.90       72.59      5.79 o 
  21   2   4        7.62        7.35      2.53 o 
  22   2   4       58.92       67.62      4.51 o 
  23   2   4       16.42       17.73      3.27 o 
  24   2   4       47.28       45.80      4.25 o 
   0   3   4      876.12      779.74      8.12 o 
   1   3   4        2.68        6.27      0.57 o 
   2   3   4      105.59      113.75      1.88 o 
   3   3   4     2057.35     1925.94     11.30 o 
   4   3   4     6012.70     6546.65     34.28 o 
   5   3   4     1163.32     1348.08      9.28 o 
   6   3   4     1547.57     1474.19     10.06 o 
   7   3   4       20.51       18.36      1.39 o 
   8   3   4        0.29        0.09      0.96 o 
   9   3   4     1958.05     1954.93     14.08 o 
  10   3   4       19.55       14.11      1.48 o 
  11   3   4      718.46      684.73      7.34 o 
  12   3   4       50.58       57.41      2.64 o 
  13   3   4      403.84      409.27      6.37 o 
  14   3   4      426.64      399.47      6.10 o 
  15   3   4      419.84      396.15      6.27 o 
  16   3   4        1.13       -0.04      1.51 o 
  17   3   4      368.54      331.70      7.39 o 
  18   3   4       30.43       40.51      3.08 o 
  19   3   4      577.23      586.14      9.24 o 
  20   3   4        0.59        0.82      1.95 o 
  21   3   4       40.31       34.42      3.20 o 
  22   3   4       25.30       33.65      3.68 o 
  23   3   4       18.01       22.78      3.41 o 
  24   3   4        2.89        6.95      4.05 o 
   0   4   4     1601.29     1632.89     13.33 o 
   1   4   4      857.24      896.15      6.62 o 
   2   4   4     1008.82     1104.70      7.65 o 
   3   4   4     1153.21     1244.19      8.19 o 
   4   4   4       22.68       18.78      1.05 o 
   5   4   4      157.01      150.19      2.49 o 
   6   4   4     1705.37     1780.44     11.28 o 
   7   4   4     3928.16     4104.62     22.27 o 
   8   4   4      415.08      390.18      4.78 o 
   9   4   4       83.69       79.58      2.50 o 
  10   4   4      130.00      128.42      3.05 o 
  11   4   4      290.07      260.69      4.26 o 
  12   4   4       17.42       13.80      1.56 o 
  13   4   4      200.11      172.78      4.40 o 
  14   4   4      453.99      443.01      6.96 o 
  15   4   4      122.79      123.39      4.75 o 
  16   4   4      264.51      244.82      5.17 o 
  17   4   4      216.17      237.77      5.60 o 
  18   4   4        0.01        0.39      1.88 o 
  19   4   4       11.41        9.25      2.88 o 
  20   4   4       14.32       16.20      2.91 o 
  21   4   4       40.90       34.58      3.29 o 
  22   4   4        4.90        6.99      2.54 o 
  23   4   4        0.27       -1.04      2.31 o 
   0   5   4       98.27      134.87      3.26 o 
   1   5   4      142.08      145.81      2.57 o 
   2   5   4      630.37      619.07      5.53 o 
   3   5   4      926.28     1020.41      8.89 o 
   4   5   4      605.08      657.05      7.96 o 
   5   5   4     1397.68     1381.74     10.30 o 
   6   5   4      372.92      442.68      5.05 o 
   7   5   4       34.14       49.58      1.92 o 
   8   5   4      372.30      347.21      5.01 o 
   9   5   4       55.41       54.00      2.35 o 
  10   5   4       47.23       43.60      2.29 o 
  11   5   4     1175.80     1167.16     10.75 o 
  12   5   4      298.94      299.15      5.13 o 
  13   5   4       49.74       43.45      2.93 o 
  14   5   4      209.35      199.23      5.23 o 
  15   5   4       94.10       83.62      4.78 o 
  16   5   4        4.78        5.73      2.13 o 
  17   5   4      408.08      422.20      7.58 o 
  18   5   4      231.20      252.87      6.77 o 
  19   5   4       68.65       66.93      4.18 o 
  20   5   4       27.50       28.50      3.39 o 
  21   5   4       16.56        7.03      3.75 o 
  22   5   4        8.83       15.22      3.11 o 
   0   6   4      509.94      491.87      6.77 o 
   1   6   4      298.83      293.93      3.79 o 
   2   6   4        1.88        2.70      0.99 o 
   3   6   4     1863.58     1902.65     14.26 o 
   4   6   4       85.77      105.93      2.95 o 
   5   6   4      601.30      608.17      6.94 o 
   6   6   4       24.37       21.12      1.78 o 
   7   6   4     1571.88     1522.45     12.74 o 
   8   6   4      474.63      460.27      6.82 o 
   9   6   4      802.56      818.66      9.49 o 
  10   6   4      256.74      255.72      5.25 o 
  11   6   4      658.61      612.58      9.17 o 
  12   6   4       49.82       53.73      2.97 o 
  13   6   4       51.21       46.26      3.15 o 
  14   6   4       95.19       81.29      5.07 o 
  15   6   4      428.09      438.39      9.07 o 
  16   6   4        3.14        5.52      2.27 o 
  17   6   4       70.89       64.71      4.33 o 
  18   6   4       14.05       16.15      3.00 o 
  19   6   4       27.58       20.65      3.44 o 
  20   6   4        0.99        0.77      2.69 o 
  21   6   4        0.41       -1.38      2.74 o 
  22   6   4        0.49       -0.94      2.81 o 
   0   7   4     1022.75      887.04     10.15 o 
   1   7   4      214.19      196.38      3.66 o 
   2   7   4      444.28      433.00      5.96 o 
   3   7   4      333.13      316.07      5.12 o 
   4   7   4      128.66      109.67      3.19 o 
   5   7   4        1.09        4.04      1.44 o 
   6   7   4      136.42      125.59      3.46 o 
   7   7   4      114.51      129.60      3.95 o 
   8   7   4      835.70      889.04     10.24 o 
   9   7   4      196.96      187.48      4.74 o 
  10   7   4      216.04      215.59      5.47 o 
  11   7   4      101.11      116.77      4.01 o 
  12   7   4       93.33      101.57      4.26 o 
  13   7   4       18.63       21.95      2.77 o 
  14   7   4        3.79        8.01      2.43 o 
  15   7   4       46.29       52.07      4.03 o 
  16   7   4      155.34      172.74      6.29 o 
  17   7   4       33.95       31.74      3.69 o 
  18   7   4       71.63       69.46      6.49 o 
  19   7   4        0.61        0.96      2.66 o 
  20   7   4       30.92       28.27      3.93 o 
  21   7   4        2.94       -1.24      2.93 o 
   0   8   4      223.81      210.69      9.24 o 
   1   8   4      460.55      484.89      6.49 o 
   2   8   4        9.81        6.19      1.68 o 
   3   8   4       72.77       61.84      2.80 o 
   4   8   4      175.12      151.35      3.95 o 
   5   8   4      191.45      180.97      4.27 o 
   6   8   4        4.92        5.55      1.65 o 
   7   8   4       37.41       46.35      3.60 o 
   8   8   4       56.78       51.60      3.08 o 
   9   8   4      374.54      346.45      8.50 o 
  10   8   4       50.96       52.49      3.16 o 
  11   8   4      302.51      284.18      6.36 o 
  12   8   4        0.01        2.47      1.95 o 
  13   8   4       42.17       31.50      3.11 o 
  14   8   4       32.98       25.65      3.03 o 
  15   8   4       37.53       46.12      4.08 o 
  16   8   4        0.08        3.79      2.64 o 
  17   8   4       11.13        9.48      2.81 o 
  18   8   4        0.04       -0.98      2.49 o 
  19   8   4       65.70       85.32      6.55 o 
   0   9   4      591.20      577.60      9.99 o 
   1   9   4       33.41       38.33      3.02 o 
   2   9   4      284.15      282.50      5.57 o 
   3   9   4        0.09       -1.45      1.45 o 
   4   9   4      216.18      196.78      4.68 o 
   5   9   4      146.14      156.12      4.31 o 
   6   9   4      135.48      117.60      3.84 o 
   7   9   4        8.66        7.72      2.04 o 
   8   9   4      286.44      270.81      6.04 o 
   9   9   4        0.57       -1.61      1.61 o 
  10   9   4        1.66        0.66      1.83 o 
  11   9   4       38.15       43.96      4.39 o 
  12   9   4        1.34       -0.82      2.03 o 
  13   9   4       18.11       11.27      2.65 o 
  14   9   4       61.68       69.59      4.31 o 
  15   9   4       70.60       71.89      4.93 o 
  16   9   4       86.30       84.14      5.36 o 
  17   9   4       50.04       57.36      4.80 o 
  18   9   4       13.52       16.71      3.54 o 
   0  10   4      118.27      115.23      6.58 o 
   1  10   4        0.68       -0.67      1.61 o 
   2  10   4       12.52       16.61      2.74 o 
   3  10   4      106.24      104.33      4.69 o 
   4  10   4       95.18      105.53      4.30 o 
   5  10   4       50.83       51.94      4.12 o 
   6  10   4        9.87       11.15      2.50 o 
   7  10   4        2.30        3.49      2.06 o 
   8  10   4        8.85        6.55      2.40 o 
   9  10   4       79.47       67.12      4.17 o 
  10  10   4        0.02       -1.18      2.85 o 
  11  10   4        1.12        2.93      2.50 o 
  12  10   4        0.00       -1.18      2.38 o 
  13  10   4       69.54       76.17      5.02 o 
  14  10   4       29.37       33.70      4.04 o 
  15  10   4       14.66       20.98      4.09 o 
  16  10   4       12.65       12.41      3.64 o 
   0  11   4       37.25       38.78      6.29 o 
   1  11   4       58.15       54.34      4.37 o 
   2  11   4       37.97       41.04      3.98 o 
   3  11   4        7.65       13.86      2.99 o 
   4  11   4      154.85      125.65      5.77 o 
   5  11   4        0.99        1.26      2.79 o 
   6  11   4       32.06       15.90      3.62 o 
   7  11   4       19.71       20.18      3.89 o 
   8  11   4      308.39      305.36      9.71 o 
   9  11   4       30.67       31.54      4.31 o 
  10  11   4       54.80       71.00      5.64 o 
  11  11   4       55.46       63.00      5.55 o 
  12  11   4        0.00        2.54      3.16 o 
  13  11   4       48.12       58.03      5.59 o 
  14  11   4       42.21       44.57      5.17 o 
   0  12   4       12.85        5.44      7.12 o 
   1  12   4      135.55      144.05      7.20 o 
   2  12   4        7.10        8.92      2.85 o 
   3  12   4        0.19        1.01      2.48 o 
   4  12   4        1.12        9.38      2.84 o 
   5  12   4       23.98       30.17      4.45 o 
   6  12   4       35.92       45.97      6.07 o 
   7  12   4       15.94       16.60      3.92 o 
   8  12   4       31.59       35.56      7.16 o 
   9  12   4       32.08       47.95      6.16 o 
  10  12   4        8.56        6.80      4.26 o 
  11  12   4       19.53       30.40      9.22 o 
   0  13   4       32.25       30.08      6.62 o 
   1  13   4       13.62       18.07      3.95 o 
   2  13   4       16.97       11.56      3.65 o 
   3  13   4        7.54        8.78      3.02 o 
   4  13   4       26.33       31.91      6.48 o 
   5  13   4        1.65        7.21      3.65 o 
   6  13   4        4.42        7.31      3.76 o 
   7  13   4        0.69       -0.87      3.18 o 
   1   1   5     1799.70     1967.11     13.22 o 
   2   1   5       27.22       45.00      1.73 o 
   3   1   5     2955.14     3092.07     20.33 o 
   4   1   5       84.93       88.07      2.62 o 
   5   1   5     1846.99     2131.78     13.82 o 
   6   1   5     1399.12     1415.90      9.64 o 
   7   1   5      171.86      244.44      3.31 o 
   8   1   5        0.03        2.05      1.18 o 
   9   1   5      533.23      480.79      5.10 o 
  10   1   5        4.99        6.79      1.26 o 
  11   1   5     1157.54     1147.76     10.27 o 
  12   1   5      230.76      204.08      4.15 o 
  13   1   5      263.86      268.29      4.87 o 
  14   1   5      336.95      301.28      5.29 o 
  15   1   5      196.59      188.61      5.55 o 
  16   1   5       35.22       52.60      3.11 o 
  17   1   5       51.17       46.39      3.36 o 
  18   1   5       58.67       47.21      3.48 o 
  19   1   5       83.13       85.58      4.44 o 
  20   1   5      204.74      189.48      6.21 o 
  21   1   5        5.40        6.08      2.59 o 
  22   1   5       27.29       23.97      3.44 o 
  23   1   5       13.31       10.70      3.05 o 
  24   1   5        2.34        0.91      3.08 o 
   1   2   5       17.30       15.88      0.90 o 
   2   2   5       79.07       73.57      1.80 o 
   3   2   5     2704.55     2787.78     16.41 o 
   4   2   5      210.62      173.62      3.85 o 
   5   2   5     4226.13     4347.94     24.17 o 
   6   2   5      109.70       98.23      2.24 o 
   7   2   5       60.99       67.48      1.96 o 
   8   2   5     1394.46     1439.82     11.18 o 
   9   2   5     1288.78     1309.95     10.66 o 
  10   2   5       22.91       39.50      2.02 o 
  11   2   5       12.25        6.93      1.51 o 
  12   2   5      319.19      326.65      5.57 o 
  13   2   5      214.96      168.58      4.03 o 
  14   2   5        2.83        6.66      1.69 o 
  15   2   5       93.56       83.50      3.23 o 
  16   2   5      291.63      272.90      6.77 o 
  17   2   5        7.19        0.70      1.76 o 
  18   2   5        8.75        9.93      2.87 o 
  19   2   5       19.49       13.82      2.67 o 
  20   2   5       37.97       34.71      3.52 o 
  21   2   5        0.11       -2.10      2.10 o 
  22   2   5        9.01        8.30      2.72 o 
  23   2   5        7.48        8.30      3.02 o 
   1   3   5      195.61      208.31      2.31 o 
   2   3   5     2101.01     2002.98     11.99 o 
   3   3   5     1848.88     1916.39     12.19 o 
   4   3   5      373.29      394.19      4.28 o 
   5   3   5      694.99      757.94      6.48 o 
   6   3   5     1223.57     1124.42      8.59 o 
   7   3   5     2616.20     2603.29     17.36 o 
   8   3   5      300.15      326.70      4.68 o 
   9   3   5     1566.81     1505.03     11.92 o 
  10   3   5      873.04      826.23     10.66 o 
  11   3   5      286.06      281.08      5.30 o 
  12   3   5      524.35      557.97      7.53 o 
  13   3   5     2422.58     2382.07     19.15 o 
  14   3   5      144.75      171.42      4.53 o 
  15   3   5      575.68      546.16      7.60 o 
  16   3   5      492.21      474.85      7.16 o 
  17   3   5        2.23        0.94      1.63 o 
  18   3   5       61.61       62.40      3.59 o 
  19   3   5       49.85       51.62      3.49 o 
  20   3   5       53.59       51.15      3.98 o 
  21   3   5        0.30        2.72      2.37 o 
  22   3   5       29.90       31.32      3.71 o 
  23   3   5        0.08       -0.58      2.60 o 
   1   4   5       34.23       69.62      2.80 o 
   2   4   5        0.19        0.06      0.61 o 
   3   4   5     1060.77      996.47      7.83 o 
   4   4   5     1148.55     1152.90      8.18 o 
   5   4   5      256.68      250.31      3.55 o 
   6   4   5     1602.65     1572.14     10.55 o 
   7   4   5      194.87      204.88      3.25 o 
   8   4   5      235.74      239.24      3.89 o 
   9   4   5     1141.38     1148.80      9.56 o 
  10   4   5      644.47      622.01      6.75 o 
  11   4   5       13.90       17.94      1.84 o 
  12   4   5     1188.61     1128.48     10.69 o 
  13   4   5      503.24      489.84      6.77 o 
  14   4   5      137.90      129.37      5.31 o 
  15   4   5      126.69      104.99      3.82 o 
  16   4   5        6.45        1.42      1.59 o 
  17   4   5       41.53       46.12      2.95 o 
  18   4   5       50.62       49.33      3.79 o 
  19   4   5       14.81       10.25      2.41 o 
  20   4   5        8.95        8.12      2.38 o 
  21   4   5       57.23       68.74      4.47 o 
  22   4   5        0.13        2.37      2.84 o 
  23   4   5       10.64       17.14      5.59 o 
   1   5   5       27.02       18.29      1.39 o 
   2   5   5      633.38      629.16      6.71 o 
   3   5   5      111.82      123.01      3.06 o 
   4   5   5        0.09        0.74      1.05 o 
   5   5   5        2.61        1.01      1.11 o 
   6   5   5     1917.56     1878.86     16.48 o 
   7   5   5      302.11      274.94      4.56 o 
   8   5   5      322.67      291.28      5.50 o 
   9   5   5      892.30      894.64      9.87 o 
  10   5   5     1148.07     1184.26     13.95 o 
  11   5   5      119.50      134.73      4.00 o 
  12   5   5       68.07       90.10      3.47 o 
  13   5   5     1160.18     1105.44     17.17 o 
  14   5   5        2.35        2.78      1.84 o 
  15   5   5      287.57      286.88      6.53 o 
  16   5   5       77.55       93.79      4.76 o 
  17   5   5        6.39       11.12      2.76 o 
  18   5   5        1.55        0.09      2.49 o 
  19   5   5        0.35       -1.29      2.48 o 
  20   5   5       14.39       19.46      3.38 o 
  21   5   5        3.69        0.36      2.84 o 
  22   5   5       12.74        7.59      3.29 o 
   1   6   5     1643.61     1598.25     11.55 o 
   2   6   5     2339.43     2315.36     17.93 o 
   3   6   5      307.08      315.14      5.00 o 
   4   6   5     2673.07     2604.66     21.48 o 
   5   6   5       74.75       84.48      2.86 o 
   6   6   5     1604.86     1545.82     13.86 o 
   7   6   5      688.08      686.87      8.53 o 
   8   6   5        2.81        4.62      1.59 o 
   9   6   5       11.32        3.41      1.64 o 
  10   6   5     1878.50     1908.56     16.78 o 
  11   6   5       82.19       83.34      3.43 o 
  12   6   5      101.93      101.57      3.77 o 
  13   6   5        3.03       10.49      2.39 o 
  14   6   5        3.96        1.92      2.09 o 
  15   6   5       57.14       45.89      3.78 o 
  16   6   5       32.15       47.19      3.95 o 
  17   6   5       14.54       16.86      3.25 o 
  18   6   5       67.69       75.59      4.85 o 
  19   6   5        5.53        1.83      2.69 o 
  20   6   5       41.32       34.12      4.13 o 
  21   6   5       39.96       53.94      4.93 o 
   1   7   5      287.57      283.14      4.89 o 
   2   7   5        8.12       12.68      1.80 o 
   3   7   5      539.35      543.07      6.93 o 
   4   7   5      102.57      104.16      3.45 o 
   5   7   5       33.25       40.62      2.36 o 
   6   7   5      418.32      369.76      6.29 o 
   7   7   5       39.91       40.71      2.68 o 
   8   7   5       48.89       43.67      2.79 o 
   9   7   5      289.18      265.09      5.65 o 
  10   7   5       21.70       13.28      2.11 o 
  11   7   5        5.05        4.77      1.84 o 
  12   7   5      146.72      140.83      4.52 o 
  13   7   5       37.79       47.14      3.44 o 
  14   7   5       61.35       60.06      4.25 o 
  15   7   5       76.67       70.61      4.52 o 
  16   7   5        5.14        5.78      2.53 o 
  17   7   5       39.24       29.71      3.67 o 
  18   7   5        4.44        4.05      2.86 o 
  19   7   5        1.09        1.52      2.83 o 
  20   7   5        0.65       -0.15      2.83 o 
   1   8   5     1234.36     1175.46     11.09 o 
   2   8   5     1635.49     1652.15     14.59 o 
   3   8   5       30.27       27.43      2.55 o 
   4   8   5     1937.28     1801.86     16.56 o 
   5   8   5      874.28      866.49      9.62 o 
   6   8   5      376.07      356.75      6.58 o 
   7   8   5      235.15      204.24      5.09 o 
   8   8   5      124.97      150.48      4.53 o 
   9   8   5       38.28       31.02      2.71 o 
  10   8   5      238.23      218.24      5.48 o 
  11   8   5        1.87        1.88      1.84 o 
  12   8   5      255.77      254.58      6.59 o 
  13   8   5      143.22      148.53      5.65 o 
  14   8   5        0.53        5.51      2.60 o 
  15   8   5      147.99      151.72      6.32 o 
  16   8   5        1.95        4.44      2.73 o 
  17   8   5        2.36       -0.75      2.53 o 
  18   8   5        0.72       -0.92      2.75 o 
  19   8   5       44.87       41.42      5.31 o 
   1   9   5       33.65       32.30      2.57 o 
   2   9   5       65.13       76.85      3.36 o 
   3   9   5      517.91      516.32      7.69 o 
   4   9   5       81.81       64.78      3.41 o 
   5   9   5      494.21      484.57      8.01 o 
   6   9   5        2.89        9.59      2.32 o 
   7   9   5      101.44      117.08      4.78 o 
   8   9   5        2.73        4.85      2.02 o 
   9   9   5       62.82       51.87      3.38 o 
  10   9   5        4.76        2.09      2.03 o 
  11   9   5        0.04       -0.08      1.88 o 
  12   9   5       22.28       21.89      3.04 o 
  13   9   5       31.27       18.61      3.06 o 
  14   9   5       48.10       55.91      4.76 o 
  15   9   5        8.07       11.81      3.01 o 
  16   9   5        5.79       -0.10      2.74 o 
  17   9   5       29.77       31.20      4.10 o 
   1  10   5      462.17      436.35      8.16 o 
   2  10   5      129.11      135.16      4.44 o 
   3  10   5      176.56      159.60      4.64 o 
   4  10   5      452.41      460.26      7.61 o 
   5  10   5      222.02      205.55      5.68 o 
   6  10   5        4.12        3.83      2.32 o 
   7  10   5       21.89       23.36      3.00 o 
   8  10   5       72.51       72.75      4.31 o 
   9  10   5        1.53       -0.57      2.21 o 
  10  10   5       20.16       26.59      3.27 o 
  11  10   5       56.33       75.18      4.53 o 
  12  10   5        9.67        4.49      2.40 o 
  13  10   5      214.38      223.64      6.97 o 
  14  10   5      153.23      150.83      6.15 o 
  15  10   5        6.80        6.47      3.27 o 
  16  10   5       69.58       57.13      5.08 o 
   1  11   5       56.14       51.53      4.77 o 
   2  11   5       26.33       25.61      3.42 o 
   3  11   5      118.50      113.36      6.00 o 
   4  11   5       29.69       25.49      3.46 o 
   5  11   5      123.80      134.35      7.00 o 
   6  11   5        0.64        2.27      2.85 o 
   7  11   5       61.96       61.47      5.46 o 
   8  11   5        3.44        2.45      2.88 o 
   9  11   5       40.58       57.77      5.42 o 
  10  11   5       12.76       12.17      5.59 o 
  11  11   5        3.98       12.39      4.14 o 
  12  11   5        9.11       12.14      4.93 o 
  13  11   5       27.64       29.54      5.42 o 
   1  12   5       53.50       57.67      5.36 o 
   2  12   5       43.17       41.21      4.79 o 
   3  12   5       14.29        8.28      2.92 o 
   4  12   5       33.38       38.24      4.79 o 
   5  12   5       27.31       24.61      4.36 o 
   6  12   5        5.81        4.04      3.21 o 
   7  12   5        0.82        1.67      3.34 o 
   8  12   5       30.03       25.57     10.64 o 
   9  12   5        1.33       -1.05      3.19 o 
  10  12   5       95.54      135.70      9.15 o 
   1  13   5        2.22        2.91      3.30 o 
   2  13   5        5.17        2.57      3.05 o 
   3  13   5       33.63       29.23      5.47 o 
   4  13   5        0.85        4.31      3.55 o 
   5  13   5        0.18       -1.15      3.29 o 
   0   0   6       38.69       36.89      3.31 o 
   1   0   6      122.48      124.78      4.48 o 
   2   0   6      114.72      117.94      5.56 o 
   3   0   6    11809.90    12595.55    112.54 o 
   4   0   6     1802.76     1704.36     20.81 o 
   5   0   6     2924.11     2987.59     26.67 o 
   6   0   6     2381.91     2274.74     21.71 o 
   7   0   6       29.67       19.44      2.09 o 
   8   0   6     5709.09     5624.19     41.58 o 
   9   0   6        4.50        3.76      2.13 o 
  10   0   6     5519.67     5788.95     49.62 o 
  11   0   6      439.77      504.91      9.49 o 
  12   0   6      141.76      151.80      5.66 o 
  13   0   6      737.68      732.55     12.24 o 
  14   0   6      559.25      501.76     15.00 o 
  15   0   6       15.74       22.74      3.67 o 
  16   0   6       36.16       26.94      4.02 o 
  17   0   6       80.70       84.60      5.97 o 
  18   0   6      229.55      238.21      9.17 o 
  19   0   6      367.37      347.59     11.25 o 
  20   0   6      129.35      147.56      8.08 o 
  21   0   6      374.45      396.59     12.64 o 
  22   0   6       22.60       41.12      5.63 o 
  23   0   6       51.05       70.59     10.41 o 
   0   1   6     2222.45     2533.53     21.25 o 
   1   1   6      930.89      976.15      8.35 o 
   2   1   6      851.11      816.55      8.04 o 
   3   1   6      699.33      759.32      8.31 o 
   4   1   6       19.32       34.66      1.90 o 
   5   1   6     1576.31     1559.42     14.04 o 
   6   1   6      213.24      216.03      3.90 o 
   7   1   6     2922.67     2913.49     19.85 o 
   8   1   6      871.21      822.98      8.01 o 
   9   1   6      235.47      217.79      3.99 o 
  10   1   6       14.47       14.13      1.77 o 
  11   1   6     1687.96     1626.25     13.27 o 
  12   1   6     1287.29     1271.84     12.61 o 
  13   1   6      198.19      194.06      4.85 o 
  14   1   6     1064.02     1010.18     11.39 o 
  15   1   6      101.73       99.17      3.86 o 
  16   1   6      360.56      385.57      7.54 o 
  17   1   6      167.29      186.60      5.71 o 
  18   1   6       30.47       30.05      3.22 o 
  19   1   6       15.28       16.76      2.85 o 
  20   1   6      122.66      122.28      5.36 o 
  21   1   6       99.59       98.45      5.16 o 
  22   1   6       31.11       44.78      4.10 o 
  23   1   6        3.61        2.54      2.75 o 
   0   2   6      950.02     1019.45      9.37 o 
   1   2   6     3068.58     3375.20     18.34 o 
   2   2   6     2337.56     2451.85     14.85 o 
   3   2   6     3839.67     3862.50     23.43 o 
   4   2   6      764.41      853.01      7.19 o 
   5   2   6     2126.23     2248.77     14.43 o 
   6   2   6      392.42      365.51      4.49 o 
   7   2   6        7.31       10.99      1.36 o 
   8   2   6     4078.65     4085.56     25.45 o 
   9   2   6      755.80      762.01      7.83 o 
  10   2   6      413.26      428.47      5.76 o 
  11   2   6      577.31      509.25      7.07 o 
  12   2   6       14.82       13.99      1.94 o 
  13   2   6      548.04      588.87      7.59 o 
  14   2   6       10.88       23.78      2.19 o 
  15   2   6      197.65      183.60      5.23 o 
  16   2   6       44.25       57.02      3.26 o 
  17   2   6       40.33       48.41      4.78 o 
  18   2   6        0.09       -1.93      1.93 o 
  19   2   6      170.77      190.01      6.11 o 
  20   2   6       19.03       17.38      3.36 o 
  21   2   6        5.46        5.48      2.66 o 
  22   2   6        3.31        4.62      2.78 o 
  23   2   6        1.70        4.41      2.80 o 
   0   3   6      138.95      185.97      4.67 o 
   1   3   6       72.11       75.10      1.99 o 
   2   3   6       38.31       27.66      1.37 o 
   3   3   6      142.20      139.22      2.62 o 
   4   3   6       43.81       40.86      1.63 o 
   5   3   6     1240.55     1155.21      9.85 o 
   6   3   6      542.54      476.41      5.27 o 
   7   3   6      921.82      901.90      7.85 o 
   8   3   6     1080.97     1137.66      9.98 o 
   9   3   6      106.11       98.95      2.95 o 
  10   3   6      187.07      184.49      3.91 o 
  11   3   6      476.23      458.47      6.79 o 
  12   3   6      128.59      120.11      3.80 o 
  13   3   6       41.07       50.73      2.98 o 
  14   3   6      769.90      789.89      9.84 o 
  15   3   6      269.74      312.49      5.84 o 
  16   3   6       93.75       86.18      3.51 o 
  17   3   6       17.08       12.09      2.26 o 
  18   3   6        0.02       -1.85      1.85 o 
  19   3   6        1.81       -0.57      2.12 o 
  20   3   6      109.63      116.15      5.29 o 
  21   3   6       19.28       11.18      3.57 o 
  22   3   6       89.87       84.44      5.07 o 
   0   4   6     3356.58     3399.82     32.10 o 
   1   4   6      483.07      457.34      5.87 o 
   2   4   6     1429.22     1458.45     11.01 o 
   3   4   6     2850.19     3071.47     20.27 o 
   4   4   6      652.12      618.16      6.84 o 
   5   4   6      729.62      722.91      6.90 o 
   6   4   6      524.46      492.68      5.59 o 
   7   4   6        3.12        2.09      1.31 o 
   8   4   6       31.01       37.04      2.22 o 
   9   4   6      403.56      367.93      5.84 o 
  10   4   6      305.95      296.36      5.41 o 
  11   4   6      328.91      304.66      5.96 o 
  12   4   6       96.94       79.38      3.55 o 
  13   4   6       56.03       54.57      3.23 o 
  14   4   6      224.63      199.93      6.93 o 
  15   4   6        3.55        4.02      1.89 o 
  16   4   6        0.09       -1.77      1.80 o 
  17   4   6       14.71       15.43      2.36 o 
  18   4   6       61.66       44.74      3.58 o 
  19   4   6        9.19        8.23      3.72 o 
  20   4   6        8.97        2.11      2.75 o 
  21   4   6        0.48        0.88      2.93 o 
  22   4   6        0.02       -3.07      3.07 o 
   0   5   6      185.44      214.18      6.07 o 
   1   5   6       12.75        7.42      1.57 o 
   2   5   6      109.77      107.09      2.86 o 
   3   5   6      800.42      755.32      7.90 o 
   4   5   6      330.41      328.95      5.06 o 
   5   5   6      263.30      254.85      4.66 o 
   6   5   6       27.12       18.51      1.77 o 
   7   5   6      148.19      156.71      4.02 o 
   8   5   6        1.14        0.50      1.39 o 
   9   5   6      275.21      265.03      5.65 o 
  10   5   6      151.96      149.67      4.16 o 
  11   5   6        0.23        0.01      1.46 o 
  12   5   6       50.22       50.29      3.19 o 
  13   5   6       54.19       52.40      3.30 o 
  14   5   6      319.97      296.06      7.42 o 
  15   5   6      143.59      141.12      6.49 o 
  16   5   6       60.12       50.31      4.02 o 
  17   5   6        6.83        3.14      2.44 o 
  18   5   6        8.78        4.29      2.35 o 
  19   5   6       20.62       22.45      3.57 o 
  20   5   6       28.14       34.62      4.68 o 
  21   5   6       56.71       54.14      5.60 o 
   0   6   6     6165.39     6159.41     53.84 o 
   1   6   6      272.68      309.40      5.43 o 
   2   6   6        0.45       -1.55      1.82 o 
   3   6   6      319.80      296.84      8.07 o 
   4   6   6     1185.63     1095.75     10.40 o 
   5   6   6      205.05      230.46      5.25 o 
   6   6   6      330.93      336.07      5.42 o 
   7   6   6      106.27      102.91      3.66 o 
   8   6   6     1085.27     1183.42     12.27 o 
   9   6   6       62.97       42.90      3.24 o 
  10   6   6       19.87       30.65      2.53 o 
  11   6   6       35.24       34.53      2.68 o 
  12   6   6       25.51       29.16      2.58 o 
  13   6   6       11.75        9.43      2.19 o 
  14   6   6      193.61      201.38      6.50 o 
  15   6   6        4.28        7.71      2.57 o 
  16   6   6       63.66       77.13      4.79 o 
  17   6   6        4.24        6.25      3.93 o 
  18   6   6      137.06      137.55      6.20 o 
  19   6   6        0.79       -0.79      3.05 o 
  20   6   6       52.93       57.50      4.94 o 
   0   7   6       78.47       64.99      4.19 o 
   1   7   6      384.04      320.26      5.96 o 
   2   7   6      165.37      169.70      4.32 o 
   3   7   6      121.35      127.97      4.05 o 
   4   7   6       14.31        5.91      2.05 o 
   5   7   6        7.75       14.47      2.03 o 
   6   7   6        2.06       -0.77      1.52 o 
   7   7   6      169.23      160.79      4.96 o 
   8   7   6      182.49      158.72      4.54 o 
   9   7   6        2.43        1.88      1.69 o 
  10   7   6        0.19        0.34      1.64 o 
  11   7   6      157.41      153.00      4.70 o 
  12   7   6        0.52        1.17      1.77 o 
  13   7   6       30.57       18.06      2.86 o 
  14   7   6        6.62        4.45      2.44 o 
  15   7   6      148.96      136.36      5.93 o 
  16   7   6        0.01       -2.25      2.36 o 
  17   7   6        3.55        2.13      2.62 o 
  18   7   6       23.43       20.76      3.59 o 
  19   7   6      112.89      131.78      7.36 o 
   0   8   6      427.09      380.34      9.12 o 
   1   8   6       60.98       80.06      3.35 o 
   2   8   6      795.50      772.16      9.41 o 
   3   8   6        2.51       -0.56      1.77 o 
   4   8   6       20.10       30.65      2.68 o 
   5   8   6       11.39        5.47      1.87 o 
   6   8   6        3.08        9.16      2.21 o 
   7   8   6       41.98       33.44      3.10 o 
   8   8   6      233.43      255.78      6.47 o 
   9   8   6       16.56        9.74      2.47 o 
  10   8   6      178.64      181.13      5.17 o 
  11   8   6        8.29        4.36      2.08 o 
  12   8   6      187.95      201.98      5.80 o 
  13   8   6       51.60       52.41      4.33 o 
  14   8   6        8.86        4.48      2.59 o 
  15   8   6        4.81        7.30      2.88 o 
  16   8   6       85.02       84.40      5.46 o 
  17   8   6       24.07       25.95      5.36 o 
  18   8   6       68.43       67.87      5.34 o 
   0   9   6      128.04      124.47      5.94 o 
   1   9   6       35.05       40.54      3.04 o 
   2   9   6       73.04       63.78      3.93 o 
   3   9   6       24.04       10.16      2.07 o 
   4   9   6       77.24       78.48      3.57 o 
   5   9   6      376.55      326.49      8.71 o 
   6   9   6       13.61        4.13      2.11 o 
   7   9   6        4.31        8.16      2.40 o 
   8   9   6        1.97        0.93      2.15 o 
   9   9   6      182.21      192.81      6.12 o 
  10   9   6        0.07       -2.58      2.58 o 
  11   9   6      119.04      105.77      5.04 o 
  12   9   6        0.55        2.92      2.35 o 
  13   9   6        6.69        4.78      2.50 o 
  14   9   6       21.07       26.44      3.77 o 
  15   9   6        0.65       -1.46      3.14 o 
  16   9   6       60.77       61.59      5.09 o 
   0  10   6       59.30       70.07      5.03 o 
   1  10   6        7.22        5.79      1.98 o 
   2  10   6        8.16        7.40      2.33 o 
   3  10   6       33.03       39.01      3.05 o 
   4  10   6       14.51       19.43      2.47 o 
   5  10   6       22.05       19.97      2.81 o 
   6  10   6       20.00       12.31      3.11 o 
   7  10   6        1.86       -0.07      2.10 o 
   8  10   6       10.59       19.40      2.96 o 
   9  10   6       17.75       20.68      3.11 o 
  10  10   6       11.39        9.39      2.72 o 
  11  10   6       50.83       66.65      5.08 o 
  12  10   6        0.22       -0.41      2.78 o 
  13  10   6        1.99        2.44      2.96 o 
  14  10   6       14.33       11.93      3.97 o 
  15  10   6        6.27        6.61      3.62 o 
   0  11   6       16.65       19.81      4.08 o 
   1  11   6       10.55       10.26      2.34 o 
   2  11   6        0.35       -1.86      1.86 o 
   3  11   6       96.54      103.40      4.34 o 
   4  11   6       34.48       37.22      3.43 o 
   5  11   6       23.28       33.55      3.29 o 
   6  11   6       33.55       31.05      3.27 o 
   7  11   6       16.99        9.78      2.76 o 
   8  11   6       48.60       50.63      4.26 o 
   9  11   6        5.44        2.48      2.88 o 
  10  11   6       17.94       29.68      3.97 o 
  11  11   6        3.61        9.51      3.59 o 
  12  11   6        0.04        1.97      3.30 o 
   0  12   6       90.19      108.01     11.49 o 
   1  12   6        0.42        0.15      2.82 o 
   2  12   6      198.55      205.60      8.49 o 
   3  12   6       14.90       17.77      4.77 o 
   4  12   6        8.31       10.38      3.71 o 
   5  12   6       41.73       44.40      5.38 o 
   6  12   6       16.01        8.52      3.96 o 
   7  12   6        0.16       -1.93      2.99 o 
   8  12   6        0.21       -0.78      3.06 o 
   9  12   6        4.21        7.90     13.61 o 
   1   1   7      466.73      515.63      5.66 o 
   2   1   7     1488.48     1526.75     15.18 o 
   3   1   7      195.98      199.95      5.93 o 
   4   1   7      181.65      161.24      4.28 o 
   5   1   7        1.57        5.19      1.23 o 
   6   1   7      331.69      317.58      5.01 o 
   7   1   7      269.03      309.57      4.71 o 
   8   1   7      791.65      805.06      8.09 o 
   9   1   7      429.62      368.89      5.87 o 
  10   1   7      649.94      654.47      9.04 o 
  11   1   7        1.38        0.31      1.56 o 
  12   1   7      144.97      133.45      4.15 o 
  13   1   7        1.93        0.49      1.51 o 
  14   1   7      257.21      278.31      5.93 o 
  15   1   7        1.51       -1.61      1.61 o 
  16   1   7       14.81        9.11      2.17 o 
  17   1   7       16.18        8.43      2.15 o 
  18   1   7       40.02       49.29      3.75 o 
  19   1   7        0.84        4.11      2.53 o 
  20   1   7        4.53        2.44      2.48 o 
  21   1   7       34.35       31.73      3.77 o 
  22   1   7       17.11       15.54      5.06 o 
   1   2   7       43.94       34.45      1.40 o 
   2   2   7        0.48        4.03      1.48 o 
   3   2   7     1359.27     1372.88     11.69 o 
   4   2   7      878.42      973.80      9.39 o 
   5   2   7     2293.46     2285.07     15.08 o 
   6   2   7      172.59      158.24      3.93 o 
   7   2   7      115.25      119.87      3.12 o 
   8   2   7      127.02      113.46      3.13 o 
   9   2   7       16.11       22.59      2.60 o 
  10   2   7        8.21       17.59      1.92 o 
  11   2   7      488.39      488.61      7.86 o 
  12   2   7        1.50       -0.98      1.52 o 
  13   2   7      174.14      168.23      4.61 o 
  14   2   7        2.73       -1.10      1.57 o 
  15   2   7        3.93        3.81      1.77 o 
  16   2   7        0.00        1.54      1.77 o 
  17   2   7      103.59      112.44      5.31 o 
  18   2   7       22.34       14.76      2.71 o 
  19   2   7       40.60       41.53      3.78 o 
  20   2   7       20.96       16.96      3.07 o 
  21   2   7       42.23       41.80      3.99 o 
  22   2   7        0.01        3.29      2.72 o 
   1   3   7      703.37      716.31      7.13 o 
   2   3   7     4763.83     4655.49     34.32 o 
   3   3   7      664.03      643.49      6.72 o 
   4   3   7     1790.35     1797.07     12.61 o 
   5   3   7      381.60      357.67      4.67 o 
   6   3   7      616.52      612.60      6.39 o 
   7   3   7      163.15      161.37      3.58 o 
   8   3   7     1673.69     1605.90     12.96 o 
   9   3   7      363.70      392.37      5.76 o 
  10   3   7       20.98       23.55      1.97 o 
  11   3   7       23.32       21.18      2.10 o 
  12   3   7        0.84        2.42      1.61 o 
  13   3   7      219.80      194.21      4.84 o 
  14   3   7        0.09       -0.86      1.71 o 
  15   3   7       19.68       18.29      2.77 o 
  16   3   7        0.04       -1.58      1.82 o 
  17   3   7       56.06       52.61      3.79 o 
  18   3   7      286.19      307.58      7.53 o 
  19   3   7        3.10        5.40      2.72 o 
  20   3   7      159.60      167.14      8.14 o 
  21   3   7       14.99       14.22      3.37 o 
  22   3   7        1.24       13.16      7.64 o 
   1   4   7     2223.15     2158.45     17.43 o 
   2   4   7      194.16      194.57      4.83 o 
   3   4   7       25.18       34.56      2.86 o 
   4   4   7       50.57       51.67      2.34 o 
   5   4   7     1961.75     1956.19     25.94 o 
   6   4   7        0.18        1.37      1.35 o 
   7   4   7      228.48      213.32      4.99 o 
   8   4   7        0.30       -1.23      1.47 o 
   9   4   7       12.71       16.57      2.16 o 
  10   4   7       51.92       28.67      2.80 o 
  11   4   7       97.80       96.21      4.30 o 
  12   4   7       75.37       71.95      4.00 o 
  13   4   7      213.27      191.11      5.93 o 
  14   4   7        4.14       -1.33      1.91 o 
  15   4   7      111.75      103.26      4.93 o 
  16   4   7        1.47       -2.64      2.64 o 
  17   4   7      199.01      215.19      7.07 o 
  18   4   7        1.66        1.96      2.54 o 
  19   4   7        0.16        4.12      3.12 o 
  20   4   7        2.60        3.80      3.16 o 
  21   4   7      233.74      270.30     11.13 o 
   1   5   7      222.17      221.71      4.65 o 
   2   5   7     1145.63     1138.52     15.23 o 
   3   5   7        0.18       -1.22      1.22 o 
   4   5   7      219.19      206.07      4.87 o 
   5   5   7      588.78      558.36      9.23 o 
   6   5   7      184.09      162.86      3.91 o 
   7   5   7       16.90       14.35      1.93 o 
   8   5   7      125.99      121.29      3.88 o 
   9   5   7      112.01      107.33      3.73 o 
  10   5   7       47.60       42.19      2.76 o 
  11   5   7        8.26        4.33      1.71 o 
  12   5   7       73.00       69.17      3.96 o 
  13   5   7       98.44       93.11      4.21 o 
  14   5   7       29.34       42.04      3.33 o 
  15   5   7       14.78       10.22      2.58 o 
  16   5   7      136.09      125.33      5.67 o 
  17   5   7        5.91        9.03      2.78 o 
  18   5   7      350.55      393.80      9.82 o 
  19   5   7        0.91       -0.01      3.20 o 
  20   5   7      142.77      138.74      7.55 o 
   1   6   7     1520.23     1380.39     12.89 o 
   2   6   7        2.54       -1.46      1.65 o 
   3   6   7      270.47      258.42      5.42 o 
   4   6   7        2.36        3.34      1.74 o 
   5   6   7     1093.32     1079.50     14.32 o 
   6   6   7       10.13        9.10      2.22 o 
   7   6   7     1189.10     1170.52     12.38 o 
   8   6   7       30.86       35.60      2.70 o 
   9   6   7      633.14      612.38     10.73 o 
  10   6   7        3.16        7.28      1.95 o 
  11   6   7        0.24        0.75      1.68 o 
  12   6   7        0.17        4.89      1.99 o 
  13   6   7       25.26       22.58      2.82 o 
  14   6   7       47.71       45.49      4.01 o 
  15   6   7      309.29      344.23      8.73 o 
  16   6   7        2.14        1.80      3.00 o 
  17   6   7      191.59      195.86      7.19 o 
  18   6   7       21.76       25.02      3.71 o 
  19   6   7       42.12       44.74      5.28 o 
   1   7   7      275.57      259.32      5.35 o 
   2   7   7      380.26      353.02      6.64 o 
   3   7   7        0.04       -1.00      1.38 o 
   4   7   7        5.01        3.61      1.64 o 
   5   7   7        8.54       10.06      1.95 o 
   6   7   7        9.51        8.05      2.58 o 
   7   7   7        9.10        6.06      2.04 o 
   8   7   7       53.57       55.40      4.12 o 
   9   7   7        1.96        2.64      2.00 o 
  10   7   7      158.42      177.30      5.07 o 
  11   7   7        1.01       -0.97      1.84 o 
  12   7   7      594.63      585.82      9.97 o 
  13   7   7      215.61      167.94      5.73 o 
  14   7   7       83.45       83.84      6.06 o 
  15   7   7        1.11        3.76      2.73 o 
  16   7   7      183.82      182.67      7.12 o 
  17   7   7        0.18        7.69      3.04 o 
  18   7   7      170.40      189.71      7.80 o 
   1   8   7      548.54      542.13      8.03 o 
   2   8   7       30.80       38.30      2.97 o 
   3   8   7       77.51       79.26      3.62 o 
   4   8   7        9.86        7.99      1.98 o 
   5   8   7      112.91       88.63      4.33 o 
   6   8   7       70.44       72.85      4.10 o 
   7   8   7      518.73      519.25      9.42 o 
   8   8   7       43.82       38.96      3.44 o 
   9   8   7      270.85      257.09      6.81 o 
  10   8   7       10.05        8.75      2.47 o 
  11   8   7       29.52       15.36      2.78 o 
  12   8   7       21.71       14.85      2.90 o 
  13   8   7      627.36      720.10     13.00 o 
  14   8   7        8.20       10.05      4.51 o 
  15   8   7      267.39      274.13     10.06 o 
  16   8   7        1.38        2.23      2.81 o 
  17   8   7       23.57       31.74      4.15 o 
   1   9   7        6.50        6.99      2.10 o 
   2   9   7       67.41       62.06      3.61 o 
   3   9   7        1.41       -0.99      1.63 o 
   4   9   7       42.00       35.22      2.87 o 
   5   9   7       20.02       16.22      2.78 o 
   6   9   7      190.13      181.50      5.98 o 
   7   9   7       46.43       50.16      3.85 o 
   8   9   7        8.61        6.91      2.35 o 
   9   9   7       32.50       27.96      3.40 o 
  10   9   7      344.05      358.58      9.18 o 
  11   9   7       21.92       19.70      3.10 o 
  12   9   7      115.75      116.02      6.04 o 
  13   9   7        0.02        0.50      2.83 o 
  14   9   7       63.10       75.57     13.34 o 
  15   9   7        0.21        2.25      3.44 o 
   1  10   7      105.94       99.96      4.49 o 
   2  10   7        9.00       12.12      2.41 o 
   3  10   7      380.62      388.19      7.91 o 
   4  10   7        3.60        6.28      2.37 o 
   5  10   7       69.46       71.25      4.16 o 
   6  10   7       19.00       19.13      2.81 o 
   7  10   7       13.93       12.78      2.95 o 
   8  10   7       63.93       68.15      4.56 o 
   9  10   7       63.11       68.80      4.64 o 
  10  10   7       12.24        7.92      2.77 o 
  11  10   7       34.89       54.57      4.47 o 
  12  10   7      105.98      102.73      6.10 o 
  13  10   7       59.29       61.32      7.28 o 
   1  11   7        5.98        5.34      2.24 o 
   2  11   7        0.18       -0.63      2.80 o 
   3  11   7        1.78       -0.63      2.42 o 
   4  11   7        4.02        3.72      2.94 o 
   5  11   7        1.15       -1.47      2.21 o 
   6  11   7        6.63        8.94      2.54 o 
   7  11   7        2.98       -1.22      2.27 o 
   8  11   7       34.12       42.73      4.08 o 
   9  11   7        6.59        8.38      2.90 o 
  10  11   7      303.15      350.04     10.69 o 
   1  12   7        2.78        4.18      3.35 o 
   2  12   7        5.01        5.09      3.35 o 
   3  12   7       13.28       17.17      4.79 o 
   4  12   7       10.75        6.02      4.13 o 
   5  12   7        3.73        5.77      3.43 o 
   6  12   7       63.49       75.17      6.56 o 
   0   0   8      266.05      276.81     10.62 o 
   1   0   8     2343.20     2492.20     24.99 o 
   2   0   8      388.15      399.80     11.25 o 
   3   0   8     4357.16     4061.32     52.08 o 
   4   0   8      239.13      239.42     12.39 o 
   5   0   8      512.39      571.39     18.61 o 
   6   0   8     1418.80     1513.65     25.52 o 
   7   0   8      127.81      126.07      7.06 o 
   8   0   8     4918.54     4841.73     61.88 o 
   9   0   8      115.36      163.29      6.74 o 
  10   0   8     3458.90     3533.95     39.63 o 
  11   0   8       65.37       74.87      5.30 o 
  12   0   8        5.32        2.84      3.20 o 
  13   0   8      431.16      410.00     10.90 o 
  14   0   8      357.00      363.14     19.95 o 
  15   0   8      272.05      277.04      9.56 o 
  16   0   8       21.95       19.86      3.95 o 
  17   0   8        8.03        5.51      3.13 o 
  18   0   8       62.56       69.23      7.59 o 
  19   0   8      229.96      281.03     10.79 o 
  20   0   8       41.19       31.58      5.19 o 
  21   0   8      195.61      194.94     17.40 o 
   0   1   8     2477.17     2334.61     21.36 o 
   1   1   8       40.05       45.19      2.24 o 
   2   1   8      659.97      600.32      8.05 o 
   3   1   8      727.28      695.05      9.69 o 
   4   1   8      713.78      684.66      9.68 o 
   5   1   8      756.09      766.82     10.22 o 
   6   1   8     1125.32     1155.85     12.23 o 
   7   1   8      327.50      338.52      5.69 o 
   8   1   8        2.65        6.82      1.64 o 
   9   1   8      917.51      897.99     11.05 o 
  10   1   8      206.53      197.57      5.15 o 
  11   1   8      792.44      767.12      9.65 o 
  12   1   8       19.55       16.73      2.13 o 
  13   1   8        8.81        6.50      1.78 o 
  14   1   8        7.15        6.04      1.89 o 
  15   1   8       82.67       76.18      3.76 o 
  16   1   8       77.77       85.84      4.36 o 
  17   1   8       42.26       27.44      3.24 o 
  18   1   8        7.67        5.05      2.41 o 
  19   1   8        0.43       -0.41      2.37 o 
  20   1   8       29.89       43.63      4.16 o 
  21   1   8        3.21       -0.55      2.54 o 
   0   2   8     1088.05     1160.60     13.11 o 
   1   2   8      667.03      646.70      6.88 o 
   2   2   8     1036.19     1000.03      9.71 o 
   3   2   8     2401.55     2459.27     18.52 o 
   4   2   8      826.54      838.33      8.94 o 
   5   2   8      319.50      308.41      5.23 o 
   6   2   8      218.24      215.31      4.14 o 
   7   2   8        4.72        5.08      1.44 o 
   8   2   8     2271.89     2253.17     18.16 o 
   9   2   8      132.30      158.73      4.26 o 
  10   2   8     1227.06     1216.04     13.46 o 
  11   2   8        2.67        4.11      1.76 o 
  12   2   8        3.34        4.71      1.83 o 
  13   2   8      221.83      242.74      5.59 o 
  14   2   8      350.33      357.39      8.30 o 
  15   2   8      265.64      292.48      6.43 o 
  16   2   8       16.19       10.94      2.28 o 
  17   2   8       41.07       41.07      3.69 o 
  18   2   8       41.90       41.34      3.44 o 
  19   2   8      200.64      214.13      8.17 o 
  20   2   8       21.06       21.05      3.65 o 
  21   2   8        3.97       10.63      3.36 o 
   0   3   8     1115.61      956.26     16.42 o 
   1   3   8      429.21      400.89      7.18 o 
   2   3   8       48.16       50.49      2.96 o 
   3   3   8      834.60      844.79     11.57 o 
   4   3   8       50.21       64.51      3.00 o 
   5   3   8     1401.02     1407.88     12.89 o 
   6   3   8       24.09       16.23      1.89 o 
   7   3   8      135.73      123.03      3.66 o 
   8   3   8      120.81      136.96      4.81 o 
   9   3   8       33.90       36.03      2.49 o 
  10   3   8       97.49       75.86      3.86 o 
  11   3   8       12.27       12.40      2.38 o 
  12   3   8       38.90       28.78      3.01 o 
  13   3   8       41.35       42.59      3.56 o 
  14   3   8      299.65      301.30      7.62 o 
  15   3   8       38.19       40.20      3.62 o 
  16   3   8      113.61      108.13      4.87 o 
  17   3   8       34.88       38.77      4.06 o 
  18   3   8       13.84       13.62      3.23 o 
  19   3   8       42.43       32.34      5.22 o 
  20   3   8       25.19       26.58      4.29 o 
  21   3   8       15.69       11.75      7.38 o 
   0   4   8     1313.48     1185.40     16.40 o 
   1   4   8        3.61        3.89      1.50 o 
   2   4   8      674.57      794.38      9.17 o 
   3   4   8      213.03      232.29      5.50 o 
   4   4   8       51.25       35.36      2.92 o 
   5   4   8      496.17      466.17      7.70 o 
   6   4   8       14.82        8.82      1.73 o 
   7   4   8       19.27       12.32      2.08 o 
   8   4   8      917.42      897.52     11.20 o 
   9   4   8        5.43        6.01      2.15 o 
  10   4   8      184.22      163.55      4.89 o 
  11   4   8      128.68      123.63      5.74 o 
  12   4   8       14.65       17.35      2.63 o 
  13   4   8      118.94      121.27      5.93 o 
  14   4   8        1.64       -0.29      2.41 o 
  15   4   8       24.16       28.88      3.94 o 
  16   4   8       34.59       33.04      4.17 o 
  17   4   8        8.25        3.57      2.68 o 
  18   4   8       21.11       21.05      3.55 o 
  19   4   8        0.71       -2.89      2.89 o 
  20   4   8        0.05        1.79      3.39 o 
   0   5   8      288.28      243.67      7.15 o 
   1   5   8      188.49      163.03      4.22 o 
   2   5   8       32.55       14.80      1.90 o 
   3   5   8     1616.86     1567.97     16.27 o 
   4   5   8      162.13      177.17      5.04 o 
   5   5   8      101.55      109.32      3.85 o 
   6   5   8       11.99       19.74      2.90 o 
   7   5   8      613.58      646.81      9.82 o 
   8   5   8      482.97      475.72      7.56 o 
   9   5   8       52.29       50.65      3.03 o 
  10   5   8      238.64      251.25      5.69 o 
  11   5   8       48.99       43.60      4.20 o 
  12   5   8        0.01        2.98      1.97 o 
  13   5   8       26.60       22.88      2.78 o 
  14   5   8      157.77      143.86      5.31 o 
  15   5   8       21.47       17.35      3.57 o 
  16   5   8       70.74       71.81      8.05 o 
  17   5   8        8.30        9.22      3.53 o 
  18   5   8       21.72       12.25      3.34 o 
  19   5   8        7.49        8.80      3.52 o 
   0   6   8      246.35      341.75      8.68 o 
   1   6   8        2.89        3.85      1.64 o 
   2   6   8       79.78       52.64      3.07 o 
   3   6   8       60.71       59.19      3.21 o 
   4   6   8       22.27       45.34      2.93 o 
   5   6   8       93.04       97.37      3.82 o 
   6   6   8      141.71      153.63      5.00 o 
   7   6   8      434.77      416.63      8.06 o 
   8   6   8       16.99       13.53      2.49 o 
   9   6   8        3.84        4.75      2.00 o 
  10   6   8        0.01       -0.95      1.89 o 
  11   6   8      440.85      418.75      7.65 o 
  12   6   8        6.85        2.75      2.20 o 
  13   6   8        2.30        2.25      2.23 o 
  14   6   8        3.65        1.31      2.41 o 
  15   6   8       48.47       47.77      4.44 o 
  16   6   8       55.46       57.45      5.33 o 
  17   6   8       13.87       10.78      3.68 o 
  18   6   8       75.69       93.40      6.66 o 
   0   7   8      151.68      196.48      7.02 o 
   1   7   8      353.91      346.51      6.44 o 
   2   7   8       46.06       24.55      2.56 o 
   3   7   8      206.18      188.77      6.55 o 
   4   7   8      195.92      157.26      4.72 o 
   5   7   8       66.94       68.44      3.93 o 
   6   7   8        0.50       -1.48      1.81 o 
   7   7   8      145.33      152.18      5.36 o 
   8   7   8      169.36      201.13      6.03 o 
   9   7   8        3.65        6.23      2.99 o 
  10   7   8       28.26       22.03      3.04 o 
  11   7   8      145.01      167.53      5.91 o 
  12   7   8       74.05       62.36      4.61 o 
  13   7   8        3.20        5.77      2.66 o 
  14   7   8        9.34       11.48      3.08 o 
  15   7   8       36.72       37.68      4.74 o 
  16   7   8        1.11       -0.29      3.01 o 
  17   7   8        1.24       -1.63      2.66 o 
   0   8   8      167.10      137.41      6.49 o 
   1   8   8      156.59      144.93      4.54 o 
   2   8   8      230.58      245.28      6.06 o 
   3   8   8       33.01       31.20      2.93 o 
   4   8   8       26.93       22.47      2.65 o 
   5   8   8       88.96       82.99      4.42 o 
   6   8   8      121.69      128.30      5.24 o 
   7   8   8      115.38      127.59      5.31 o 
   8   8   8      275.72      246.03      6.88 o 
   9   8   8       29.35       28.85      3.52 o 
  10   8   8       14.64       18.66      4.42 o 
  11   8   8       28.05       34.47      4.11 o 
  12   8   8        9.68       10.81      3.05 o 
  13   8   8       22.01       17.89      3.94 o 
  14   8   8       20.00       13.94      3.80 o 
  15   8   8        8.90        7.04      3.66 o 
  16   8   8       22.44       28.84      4.68 o 
   0   9   8       64.81       57.79      4.90 o 
   1   9   8        2.43        3.15      1.95 o 
   2   9   8        0.25       -0.03      2.02 o 
   3   9   8       16.72       17.56      2.66 o 
   4   9   8        3.49        1.53      2.24 o 
   5   9   8        6.27        5.00      2.32 o 
   6   9   8        6.25       -1.67      2.14 o 
   7   9   8        2.28       -1.45      2.15 o 
   8   9   8        1.94        4.69      2.43 o 
   9   9   8       19.73       20.50      3.44 o 
  10   9   8        3.02        1.06      2.34 o 
  11   9   8       11.17        6.90      3.54 o 
  12   9   8       35.56       40.18      4.33 o 
  13   9   8       29.95       28.09      4.55 o 
  14   9   8        9.45       14.44      3.89 o 
   0  10   8       20.37       34.55      5.08 o 
   1  10   8        0.69        3.07      2.16 o 
   2  10   8       28.36       29.02      3.09 o 
   3  10   8        3.20        3.31      2.44 o 
   4  10   8        4.68        6.74      2.65 o 
   5  10   8        5.89        4.31      2.33 o 
   6  10   8       25.90       26.09      3.61 o 
   7  10   8        0.43       -2.22      2.22 o 
   8  10   8       46.67       50.09      4.77 o 
   9  10   8        5.00        4.60      2.66 o 
  10  10   8        0.23       -0.67      2.47 o 
  11  10   8        3.85        6.17      2.92 o 
  12  10   8       14.03       17.42      4.26 o 
   0  11   8        0.57       -3.98      4.46 o 
   1  11   8       57.86       57.15      4.50 o 
   2  11   8        3.63        7.86      2.54 o 
   3  11   8       87.51      101.74      5.75 o 
   4  11   8        0.07       -1.19      2.64 o 
   5  11   8       18.24       25.32      3.65 o 
   6  11   8        0.38        2.52      2.48 o 
   7  11   8        0.11       -2.35      2.35 o 
   8  11   8        0.47        0.50      2.45 o 
   0  12   8       75.12       81.52      8.76 o 
   1  12   8       15.56       12.73      3.94 o 
   1   1   9       16.83       23.94      2.07 o 
   2   1   9       14.68       13.95      1.90 o 
   3   1   9      104.27      105.06      4.09 o 
   4   1   9      231.38      216.98      5.74 o 
   5   1   9       50.47       53.39      2.91 o 
   6   1   9      207.09      235.53      7.25 o 
   7   1   9       41.56       35.98      2.73 o 
   8   1   9       53.41       74.04      3.12 o 
   9   1   9       78.83       77.52      3.58 o 
  10   1   9        2.11        9.83      1.99 o 
  11   1   9        5.93        3.83      1.74 o 
  12   1   9       17.96        6.80      1.89 o 
  13   1   9       50.25       47.21      3.39 o 
  14   1   9       21.39       27.02      2.93 o 
  15   1   9      120.28      113.84      4.87 o 
  16   1   9        1.67        1.41      2.26 o 
  17   1   9        8.09        3.28      2.42 o 
  18   1   9       26.12       25.71      3.39 o 
  19   1   9       26.29       30.38      3.57 o 
  20   1   9        0.00        0.64      2.60 o 
   1   2   9        1.12       -0.12      1.20 o 
   2   2   9      577.44      576.53      9.28 o 
   3   2   9       21.33       25.40      2.97 o 
   4   2   9       26.60       23.01      4.02 o 
   5   2   9     1279.77     1267.23     15.37 o 
   6   2   9     1850.20     1836.62     17.23 o 
   7   2   9      649.37      594.03      8.70 o 
   8   2   9      255.60      268.58      6.02 o 
   9   2   9       32.46       34.01      3.07 o 
  10   2   9      513.67      534.93      9.51 o 
  11   2   9        4.40        1.50      2.04 o 
  12   2   9      555.78      501.31     11.64 o 
  13   2   9        0.02       -1.63      2.22 o 
  14   2   9       42.52       50.57      3.64 o 
  15   2   9        7.01        6.06      2.47 o 
  16   2   9      130.69      134.44      5.41 o 
  17   2   9        0.33       -2.20      2.24 o 
  18   2   9        7.77        3.95      2.61 o 
  19   2   9       13.92        9.03      3.31 o 
  20   2   9        4.73       -0.28      2.83 o 
   1   3   9       48.50       42.62      2.96 o 
   2   3   9       22.78       15.64      2.21 o 
   3   3   9      252.43      293.07      6.93 o 
   4   3   9      607.84      608.93     10.06 o 
   5   3   9       49.11       43.47      3.33 o 
   6   3   9        4.23        1.57      2.15 o 
   7   3   9      280.04      287.46      7.28 o 
   8   3   9       22.36       13.81      2.42 o 
   9   3   9      407.45      442.22     10.86 o 
  10   3   9       14.89       20.22      5.34 o 
  11   3   9       31.09       27.70      3.64 o 
  12   3   9       37.94       48.24      4.40 o 
  13   3   9      833.82      818.49     14.74 o 
  14   3   9        2.36        4.19      2.78 o 
  15   3   9      201.69      226.01      8.68 o 
  16   3   9       11.13        4.61      2.75 o 
  17   3   9        4.46        3.91      2.73 o 
  18   3   9       41.37       43.28      5.30 o 
  19   3   9       24.82       20.24      4.19 o 
   1   4   9      176.53      171.41      4.41 o 
   2   4   9      345.41      335.30      7.70 o 
   3   4   9      169.67      157.92      4.86 o 
   4   4   9      300.46      296.59      7.11 o 
   5   4   9      167.45      179.69      5.75 o 
   6   4   9     1536.80     1501.98     20.18 o 
   7   4   9        2.67        2.76      2.02 o 
   8   4   9       73.84       66.33      5.86 o 
   9   4   9        2.74        8.01      2.33 o 
  10   4   9     1378.58     1378.20     19.35 o 
  11   4   9       29.11       22.13      3.54 o 
  12   4   9      815.26      794.94     14.50 o 
  13   4   9        5.72        4.55      2.84 o 
  14   4   9        0.20        1.77      3.26 o 
  15   4   9        1.88        2.79      2.62 o 
  16   4   9      174.18      158.20      9.50 o 
  17   4   9       16.87       12.68      3.16 o 
  18   4   9        5.07        8.49      3.07 o 
  19   4   9        2.04       -2.86      2.86 o 
   1   5   9      122.95      138.03      4.62 o 
   2   5   9      116.29      121.82      4.25 o 
   3   5   9      156.33      144.93      4.92 o 
   4   5   9       40.13       35.20      2.97 o 
   5   5   9        7.16        5.61      1.93 o 
   6   5   9       20.66       28.21      2.90 o 
   7   5   9      415.28      460.59      8.53 o 
   8   5   9       61.87       62.34      3.74 o 
   9   5   9      181.30      198.98      5.81 o 
  10   5   9        8.40        4.52      2.12 o 
  11   5   9      157.49      140.42      6.66 o 
  12   5   9        0.05        2.79      2.42 o 
  13   5   9      460.93      526.59     10.73 o 
  14   5   9        3.01        9.56      3.15 o 
  15   5   9      189.21      204.76      8.07 o 
  16   5   9       40.80       26.49      4.32 o 
  17   5   9        0.54       -2.84      2.84 o 
  18   5   9       16.13       13.73      3.53 o 
   1   6   9      275.91      267.17      6.23 o 
   2   6   9      234.79      216.49      6.34 o 
   3   6   9      179.47      192.61      6.56 o 
   4   6   9      786.56      761.53     11.29 o 
   5   6   9        2.84        2.58      2.27 o 
   6   6   9      719.70      679.31     10.70 o 
   7   6   9        7.37       12.09      2.52 o 
   8   6   9        7.39        9.21      2.98 o 
   9   6   9        0.21        1.43      2.06 o 
  10   6   9      530.92      559.05     10.00 o 
  11   6   9        0.03       -0.42      2.28 o 
  12   6   9      240.77      242.13      7.55 o 
  13   6   9        7.05        8.23      5.45 o 
  14   6   9        0.33       -1.79      2.53 o 
  15   6   9        0.01        1.34      2.96 o 
  16   6   9       18.65       34.43      4.68 o 
  17   6   9        1.19       -1.83      3.30 o 
   1   7   9      226.52      229.83      6.48 o 
   2   7   9       30.09       24.31      2.73 o 
   3   7   9        9.67        6.51      2.08 o 
   4   7   9        1.70        1.06      1.80 o 
   5   7   9      209.53      224.50      7.05 o 
   6   7   9       65.43       53.04      3.89 o 
   7   7   9      236.50      234.22      6.57 o 
   8   7   9       62.49       66.23      4.20 o 
   9   7   9        0.11        0.51      2.06 o 
  10   7   9      117.39      107.33      5.09 o 
  11   7   9      105.23       99.86      5.49 o 
  12   7   9       77.78       71.84      4.96 o 
  13   7   9       61.15       62.47      4.83 o 
  14   7   9       10.63        4.65      3.37 o 
  15   7   9        5.80        5.45      4.26 o 
  16   7   9       39.81       43.95      6.41 o 
   1   8   9      162.92      148.12      6.45 o 
   2   8   9      606.75      568.59      9.81 o 
   3   8   9        4.09        2.66      2.34 o 
   4   8   9      585.49      589.16     10.73 o 
   5   8   9       68.52       78.45      4.78 o 
   6   8   9       46.50       40.92      3.78 o 
   7   8   9        0.70        1.28      2.20 o 
   8   8   9       30.55       29.89      3.66 o 
   9   8   9       19.51       26.98      3.42 o 
  10   8   9       64.51       66.98      4.46 o 
  11   8   9       16.58       10.21      3.14 o 
  12   8   9       90.20       97.70      5.77 o 
  13   8   9        2.93        7.27      2.96 o 
  14   8   9       12.55       15.28      4.09 o 
   1   9   9      114.53      100.06      4.64 o 
   2   9   9        7.36        8.08      2.39 o 
   3   9   9       82.58       79.99      5.02 o 
   4   9   9       12.37        8.94      4.92 o 
   5   9   9      366.10      404.33      9.26 o 
   6   9   9        3.03        4.30      2.88 o 
   7   9   9      138.81      121.57      5.63 o 
   8   9   9        4.84        1.48      2.47 o 
   9   9   9       33.68       31.97      3.63 o 
  10   9   9        6.43        2.71      2.55 o 
  11   9   9       40.23       43.05      4.23 o 
  12   9   9        1.50        0.67      2.95 o 
   1  10   9       24.44       19.56      3.07 o 
   2  10   9      124.70      146.61      6.80 o 
   3  10   9       41.72       47.77      4.31 o 
   4  10   9      125.68      102.86      5.53 o 
   5  10   9        1.43        0.72      3.38 o 
   6  10   9        0.60        2.33      2.70 o 
   7  10   9       34.27       42.75      4.78 o 
   8  10   9        4.28       10.27      2.93 o 
   9  10   9       17.15       13.33      3.16 o 
   1  11   9       41.88       39.24      4.10 o 
   2  11   9       70.45       66.86      5.02 o 
   3  11   9       71.23       84.79      5.48 o 
   4  11   9       77.41       90.76      5.74 o 
   5  11   9      191.29      193.34      7.57 o 
   0   0  10      964.23     1017.45     37.03 o 
   1   0  10     1228.16     1175.65     18.67 o 
   2   0  10      550.38      490.26     13.71 o 
   3   0  10     3782.07     3756.94     42.07 o 
   4   0  10      105.76      142.11      7.96 o 
   5   0  10      445.28      440.04     13.16 o 
   6   0  10        0.27       -0.99      2.82 o 
   7   0  10      322.62      326.27     11.56 o 
   8   0  10      998.18      986.50     17.14 o 
   9   0  10      196.93      181.22     10.07 o 
  10   0  10      332.71      360.70     10.31 o 
  11   0  10       77.81       86.97      5.85 o 
  12   0  10      305.63      291.57     14.12 o 
  13   0  10        7.88        8.56      3.52 o 
  14   0  10      849.50      909.14     18.28 o 
  15   0  10       50.65       54.91      5.65 o 
  16   0  10      332.20      319.30     13.20 o 
  17   0  10        4.81        8.42      4.49 o 
  18   0  10       27.36       37.40      9.63 o 
  19   0  10       81.29       73.26      6.95 o 
   0   1  10     2049.60     2063.40     27.01 o 
   1   1  10        0.01       -2.03      2.03 o 
   2   1  10      423.41      430.04      7.43 o 
   3   1  10      109.51       82.46      3.63 o 
   4   1  10      239.71      249.09      6.99 o 
   5   1  10      214.25      235.19      6.71 o 
   6   1  10       18.73       21.37      2.53 o 
   7   1  10      111.28      131.61      4.73 o 
   8   1  10       44.38       45.02      3.31 o 
   9   1  10      345.42      327.67      7.48 o 
  10   1  10       41.39       37.05      4.05 o 
  11   1  10      272.98      282.21      6.61 o 
  12   1  10        0.07        2.33      3.22 o 
  13   1  10        3.99        2.98      2.21 o 
  14   1  10       75.51       53.82      3.92 o 
  15   1  10       84.38       91.39      5.28 o 
  16   1  10      260.07      263.29      9.16 o 
  17   1  10      115.19      112.40      5.88 o 
  18   1  10       48.44       54.91      5.77 o 
  19   1  10       60.31       76.65      5.45 o 
   0   2  10      112.46      109.47      6.01 o 
   1   2  10      619.22      644.47     10.81 o 
   2   2  10      125.55      146.38      6.09 o 
   3   2  10     1897.92     1840.49     23.02 o 
   4   2  10       48.49       32.48      5.07 o 
   5   2  10      181.17      176.11      6.42 o 
   6   2  10      307.60      263.24      7.66 o 
   7   2  10      191.30      197.21      8.02 o 
   8   2  10      804.99      884.43     12.76 o 
   9   2  10       40.42       41.01      3.89 o 
  10   2  10      162.85      156.72      6.45 o 
  11   2  10       35.64       55.20      4.55 o 
  12   2  10       60.64       65.14      4.95 o 
  13   2  10      102.81       94.85      5.14 o 
  14   2  10      350.25      349.64     10.30 o 
  15   2  10       18.72       25.77      3.60 o 
  16   2  10      220.38      265.25      8.16 o 
  17   2  10        0.57       -0.53      3.04 o 
  18   2  10        0.33       -2.75      2.84 o 
   0   3  10       17.85       26.70      3.86 o 
   1   3  10      157.99      118.76      4.55 o 
   2   3  10        0.61        2.04      1.73 o 
   3   3  10      322.70      378.74      8.60 o 
   4   3  10        8.70        1.90      1.90 o 
   5   3  10        5.14       10.60      2.86 o 
   6   3  10      278.47      263.81      7.92 o 
   7   3  10       15.54       -0.60      2.39 o 
   8   3  10       12.60       14.66      3.71 o 
   9   3  10      419.35      458.07     12.80 o 
  10   3  10        9.40        6.34      3.75 o 
  11   3  10      248.91      246.67      8.09 o 
  12   3  10       33.43       29.00      4.56 o 
  13   3  10       46.05       54.90      4.81 o 
  14   3  10      107.50      104.87      9.50 o 
  15   3  10        8.64       13.23      3.07 o 
  16   3  10       81.34       84.38      5.43 o 
  17   3  10       36.08       51.67      4.75 o 
  18   3  10        4.88       10.98      3.30 o 
   0   4  10        0.14        0.82      2.21 o 
   1   4  10       85.79       67.52      3.30 o 
   2   4  10       68.16       67.57      4.19 o 
   3   4  10      117.84      128.02      5.29 o 
   4   4  10       23.45       33.19      3.27 o 
   5   4  10      105.76      104.82      6.84 o 
   6   4  10      273.61      318.61     10.13 o 
   7   4  10      217.42      217.36      7.53 o 
   8   4  10      124.67      105.85      5.71 o 
   9   4  10        5.19        2.31      3.18 o 
  10   4  10       35.49       41.95      9.73 o 
  11   4  10      174.02      146.50      9.67 o 
  12   4  10       34.31       30.51      4.88 o 
  13   4  10       81.18       95.33      5.92 o 
  14   4  10       79.47       97.48      6.16 o 
  15   4  10       21.45       30.86      5.02 o 
  16   4  10        0.46        1.23      3.02 o 
  17   4  10       20.08       17.33      3.63 o 
   0   5  10      217.85      190.45      7.13 o 
   1   5  10      194.13      222.78      5.40 o 
   2   5  10        3.32       -0.34      1.76 o 
   3   5  10      247.38      216.49      5.75 o 
   4   5  10       42.75       50.47      3.41 o 
   5   5  10        6.47        6.03      3.81 o 
   6   5  10       45.92       32.51      4.73 o 
   7   5  10      131.26      129.44      5.64 o 
   8   5  10      319.76      304.65      9.44 o 
   9   5  10       51.32       38.43      3.88 o 
  10   5  10       92.26       86.63      5.78 o 
  11   5  10        4.84        9.04      3.24 o 
  12   5  10       44.74       45.98      4.80 o 
  13   5  10        0.48        3.40      4.85 o 
  14   5  10      155.97      141.16      7.25 o 
  15   5  10        2.54        1.30      2.94 o 
  16   5  10       25.76       26.35      5.26 o 
   0   6  10       19.27       17.88      3.97 o 
   1   6  10      113.78      102.27      4.12 o 
   2   6  10       27.00       34.42      3.10 o 
   3   6  10       23.19       15.94      2.50 o 
   4   6  10        4.28        3.18      2.26 o 
   5   6  10      284.52      299.99      9.26 o 
   6   6  10        0.02       -2.21      2.21 o 
   7   6  10      183.01      188.82      6.66 o 
   8   6  10       44.86       52.40      3.91 o 
   9   6  10        0.12       -2.70      2.70 o 
  10   6  10        1.18       -0.08      2.71 o 
  11   6  10       51.15       61.36      5.46 o 
  12   6  10        7.40        0.73      2.80 o 
  13   6  10       16.40       17.00      4.11 o 
  14   6  10        1.24        0.64      2.79 o 
  15   6  10       10.70        7.88      4.14 o 
   0   7  10      351.99      371.46     10.25 o 
   1   7  10       18.00       20.00      2.78 o 
   2   7  10      102.76       94.10      5.15 o 
   3   7  10       52.00       43.41      3.49 o 
   4   7  10       99.67       90.37      4.87 o 
   5   7  10        4.62        2.80      2.40 o 
   6   7  10        0.05       -0.78      3.03 o 
   7   7  10      136.59      145.83      6.37 o 
   8   7  10      171.71      186.99      6.88 o 
   9   7  10        5.06        3.64      2.31 o 
  10   7  10      142.60      160.48      6.71 o 
  11   7  10       23.43       15.12      3.26 o 
  12   7  10       20.84       16.39      3.90 o 
  13   7  10        0.09        0.66      3.03 o 
  14   7  10       17.67       21.07      4.54 o 
   0   8  10        1.23        9.60      3.41 o 
   1   8  10       14.02       13.39      2.59 o 
   2   8  10       33.32       43.31      3.58 o 
   3   8  10       16.46       19.63      3.17 o 
   4   8  10       18.98       20.47      3.45 o 
   5   8  10        1.88        4.77      2.80 o 
   6   8  10       27.08       18.59      3.17 o 
   7   8  10        6.40        9.70      3.06 o 
   8   8  10       21.15       20.37      3.32 o 
   9   8  10       21.98       23.90      3.41 o 
  10   8  10       18.83       13.62      3.06 o 
  11   8  10       38.18       43.44      4.52 o 
  12   8  10       23.29       18.70      3.60 o 
   0   9  10      150.95      168.74      9.03 o 
   1   9  10        2.30        7.75      2.92 o 
   2   9  10       39.49       33.41      3.37 o 
   3   9  10        0.55       -1.15      2.39 o 
   4   9  10       11.52       13.59      3.04 o 
   5   9  10       47.00       53.83      4.53 o 
   6   9  10        0.04        1.61      2.59 o 
   7   9  10        9.65        9.49      3.04 o 
   8   9  10       42.34       41.01      4.74 o 
   9   9  10        6.27        4.31      2.66 o 
  10   9  10        0.37        0.95      2.62 o 
   0  10  10        1.42       -0.83      3.50 o 
   1  10  10        0.09        1.51      2.53 o 
   2  10  10        0.73       -2.14      2.45 o 
   3  10  10        0.06       -1.64      3.08 o 
   4  10  10        0.12        3.02      2.52 o 
   5  10  10        0.13        6.16      2.79 o 
   6  10  10        0.98        1.54      2.81 o 
   1   1  11       16.38       17.04      2.47 o 
   2   1  11       38.82       42.73      3.29 o 
   3   1  11       58.04       62.39      3.75 o 
   4   1  11       47.06       48.81      7.39 o 
   5   1  11      315.55      296.14      9.21 o 
   6   1  11       10.34        3.55      2.57 o 
   7   1  11      148.80      147.97      6.97 o 
   8   1  11        9.25       13.29      3.63 o 
   9   1  11       59.12       60.88      5.31 o 
  10   1  11       49.06       55.15      3.99 o 
  11   1  11       14.11        9.65      2.76 o 
  12   1  11       28.01       35.14      3.68 o 
  13   1  11       44.12       55.02      4.96 o 
  14   1  11        2.02       -0.18      4.27 o 
  15   1  11        0.09        3.22      3.12 o 
  16   1  11        1.33        0.88      3.20 o 
  17   1  11       13.32        9.74      3.66 o 
   1   2  11     1285.61     1190.16     28.18 o 
   2   2  11       61.21       50.81      6.95 o 
   3   2  11        1.50       -2.82      2.82 o 
   4   2  11       72.79       70.88      5.02 o 
   5   2  11      423.43      412.85     13.91 o 
   6   2  11       55.37       64.01      4.70 o 
   7   2  11      155.78      141.16      6.29 o 
   8   2  11        2.83       -0.35      2.60 o 
   9   2  11       17.24       10.15      3.35 o 
  10   2  11        2.32        4.51      3.01 o 
  11   2  11       44.19       41.58      6.22 o 
  12   2  11        9.65        6.11      3.08 o 
  13   2  11       13.73       15.69      3.66 o 
  14   2  11       10.12        7.37      4.50 o 
  15   2  11        0.27       -1.45      2.95 o 
  16   2  11       49.29       57.19      6.23 o 
  17   2  11       48.10       44.58      5.93 o 
   1   3  11      331.33      325.11     11.38 o 
   2   3  11      313.99      299.37      7.25 o 
   3   3  11      114.59      106.25      5.21 o 
   4   3  11      173.43      217.22      6.89 o 
   5   3  11      819.94      839.05     20.12 o 
   6   3  11        2.39        4.29      2.59 o 
   7   3  11        8.61        1.71      2.49 o 
   8   3  11        7.80        5.19      3.06 o 
   9   3  11       30.90       33.10      4.74 o 
  10   3  11        2.32        1.08      3.22 o 
  11   3  11       35.65       56.55      5.99 o 
  12   3  11       11.72       21.00      4.45 o 
  13   3  11       98.02       86.42      7.08 o 
  14   3  11       39.00       59.51      5.58 o 
  15   3  11        2.39       -1.14      2.71 o 
  16   3  11        3.24        1.00      3.49 o 
   1   4  11     1562.60     1530.48     16.39 o 
   2   4  11       16.33       16.60      2.68 o 
   3   4  11       13.41        6.43      2.34 o 
   4   4  11       58.84       59.98      4.08 o 
   5   4  11      751.30      721.33     14.14 o 
   6   4  11        0.60        1.79      2.66 o 
   7   4  11      259.92      238.77      8.14 o 
   8   4  11        2.14        1.58      2.52 o 
   9   4  11       11.85        4.08      3.26 o 
  10   4  11       82.00       83.68      6.84 o 
  11   4  11       30.00       29.60      5.00 o 
  12   4  11       43.37       50.50      7.18 o 
  13   4  11       27.19       34.60      7.44 o 
  14   4  11        8.34       12.76      7.58 o 
  15   4  11       14.51       18.04      4.79 o 
  16   4  11       12.74       12.47      4.05 o 
   1   5  11       85.24       90.31      4.34 o 
   2   5  11      289.53      300.52      6.96 o 
   3   5  11      155.29      170.74      5.46 o 
   4   5  11      302.58      286.39      7.55 o 
   5   5  11       39.38       32.66      4.28 o 
   6   5  11       23.15       27.98      3.61 o 
   7   5  11        7.28        0.68      2.51 o 
   8   5  11       16.05       12.62      4.15 o 
   9   5  11        3.01        3.57      2.77 o 
  10   5  11       59.36       64.12      5.51 o 
  11   5  11       48.85       59.53      5.50 o 
  12   5  11       42.17       57.56      6.44 o 
  13   5  11       53.31       55.44      5.54 o 
  14   5  11       28.84       21.39      4.13 o 
  15   5  11        1.06       14.00      5.01 o 
   1   6  11      709.80      709.04     10.98 o 
   2   6  11       41.08       45.07      3.64 o 
   3   6  11       99.05       91.53      4.92 o 
   4   6  11       56.35       43.22      3.84 o 
   5   6  11      132.03      140.40      5.77 o 
   6   6  11        0.92       -0.37      2.14 o 
   7   6  11      139.01      136.77      8.14 o 
   8   6  11        3.65        2.09      2.59 o 
   9   6  11       70.68       56.30      5.29 o 
  10   6  11        0.73        2.42      2.82 o 
  11   6  11      104.84      113.22      6.97 o 
  12   6  11       29.52       36.13      4.84 o 
  13   6  11        0.02        2.20      3.53 o 
   1   7  11       79.97       80.79      4.44 o 
   2   7  11      156.00      152.84      5.58 o 
   3   7  11        0.15        3.99      2.51 o 
   4   7  11      108.74       96.27      5.22 o 
   5   7  11       18.83       14.18      3.03 o 
   6   7  11       86.55      101.90      5.39 o 
   7   7  11        2.06       -0.12      2.41 o 
   8   7  11        0.04        0.29      2.71 o 
   9   7  11       13.38       11.88      3.21 o 
  10   7  11       84.09       94.24      6.64 o 
  11   7  11       19.30        9.34      3.53 o 
  12   7  11       88.84       73.69      8.77 o 
   1   8  11      246.48      237.54      7.89 o 
   2   8  11       10.30       11.70      2.68 o 
   3   8  11       89.84      108.48      5.63 o 
   4   8  11        6.91       12.83      3.07 o 
   5   8  11        0.13        0.00      2.55 o 
   6   8  11       12.90        8.02      2.98 o 
   7   8  11      116.59      104.78      5.69 o 
   8   8  11       29.15       39.61      4.55 o 
   9   8  11      232.55      248.49     11.74 o 
  10   8  11       20.12        8.60      7.19 o 
   1   9  11        5.09        7.48      2.68 o 
   2   9  11        1.22        0.24      3.31 o 
   3   9  11       95.24       96.37      5.62 o 
   4   9  11       43.30       53.47      6.55 o 
   5   9  11       47.52       59.65      7.24 o 
   6   9  11       69.26       61.31      4.97 o 
   0   0  12      266.27      226.51     14.89 o 
   1   0  12      301.57      328.43     10.04 o 
   2   0  12        3.65        4.12      2.92 o 
   3   0  12      945.55      867.18     20.21 o 
   4   0  12      172.47      175.36      7.86 o 
   5   0  12      382.01      473.99     16.75 o 
   6   0  12       32.73       18.74      6.61 o 
   7   0  12       48.37       37.61      8.02 o 
   8   0  12      768.26      900.13     30.10 o 
   9   0  12      538.13      471.83     21.76 o 
  10   0  12        1.41       -4.04      4.88 o 
  11   0  12      591.06      638.62     18.30 o 
  12   0  12      153.75      155.98      9.89 o 
  13   0  12       54.39       67.48      7.67 o 
  14   0  12      144.92      157.05     10.30 o 
  15   0  12        1.97        2.49      4.84 o 
   0   1  12       56.44       41.91      8.09 o 
   1   1  12       38.30       46.63      4.92 o 
   2   1  12        0.29       -2.47      2.75 o 
   3   1  12       44.67       43.05      4.94 o 
   4   1  12        0.06       -2.26      2.54 o 
   5   1  12       46.94       57.54      5.36 o 
   6   1  12      220.83      233.71     18.74 o 
   7   1  12       49.49       49.52      6.43 o 
   8   1  12      359.19      348.72     13.60 o 
   9   1  12      115.53       98.00     12.77 o 
  10   1  12      178.86      189.49      8.74 o 
  11   1  12      475.73      487.44     13.55 o 
  12   1  12        5.60        8.63      3.86 o 
  13   1  12       35.86       30.83      5.56 o 
  14   1  12      156.95      171.32      7.73 o 
  15   1  12      155.66      155.69      7.74 o 
   0   2  12        0.80       -3.92      3.92 o 
   1   2  12      136.04      107.90      6.79 o 
   2   2  12        2.83        2.73      3.28 o 
   3   2  12      720.17      772.44     16.98 o 
   4   2  12       15.76       22.17      4.31 o 
   5   2  12      534.12      521.77     18.37 o 
   6   2  12       78.57       87.24      6.25 o 
   7   2  12        0.01        1.60      3.98 o 
   8   2  12      226.35      242.22     11.90 o 
   9   2  12       99.61      105.75      8.64 o 
  10   2  12       97.13      100.07      8.64 o 
  11   2  12      135.76      135.36      9.98 o 
  12   2  12       98.56      107.73      7.52 o 
  13   2  12       56.44       40.92      7.24 o 
  14   2  12       88.52       75.77     10.26 o 
  15   2  12        0.21       -3.26      3.92 o 
   0   3  12      128.34      112.66      8.61 o 
   1   3  12       13.21       13.85      3.94 o 
   2   3  12       63.73       70.42      4.74 o 
   3   3  12        0.44        1.81      2.34 o 
   4   3  12        0.03        3.52      2.43 o 
   5   3  12       32.07       27.36      3.52 o 
   6   3  12       28.66       25.90      4.11 o 
   7   3  12       23.74       14.68      3.33 o 
   8   3  12      263.35      279.12     12.63 o 
   9   3  12      206.35      222.31     10.87 o 
  10   3  12       16.27       15.74      4.14 o 
  11   3  12       30.24       18.69      4.39 o 
  12   3  12      105.01       98.91      7.70 o 
  13   3  12       25.68       23.18      4.94 o 
  14   3  12      137.32      170.84      8.47 o 
   0   4  12      247.15      284.79      9.18 o 
   1   4  12       50.52       50.24      3.77 o 
   2   4  12       20.84        9.24      2.46 o 
   3   4  12      279.00      267.76      7.41 o 
   4   4  12       57.54       50.52      4.09 o 
   5   4  12      103.95      114.03      5.88 o 
   6   4  12       71.23       71.89      6.09 o 
   7   4  12       12.75       10.82      3.28 o 
   8   4  12        2.34       -0.36      3.04 o 
   9   4  12        5.56        3.04      3.48 o 
  10   4  12        0.71       -2.29      4.08 o 
  11   4  12        2.31       -0.36      3.22 o 
  12   4  12        0.02        4.08      3.70 o 
  13   4  12       31.00       38.14      5.93 o 
   0   5  12      122.12      108.77      6.43 o 
   1   5  12       50.10       77.65      4.34 o 
   2   5  12        4.66        3.02      2.10 o 
   3   5  12       45.46       42.79      4.94 o 
   4   5  12        2.47        3.04      2.34 o 
   5   5  12       32.58       29.33      3.50 o 
   6   5  12       56.57       67.78      4.59 o 
   7   5  12      118.27      114.59      5.96 o 
   8   5  12       60.35       63.40      5.57 o 
   9   5  12       76.40       80.63      8.30 o 
  10   5  12        0.23       -2.74      2.74 o 
  11   5  12        9.53        7.73      3.45 o 
  12   5  12       77.78       92.03      6.74 o 
   0   6  12      142.17      121.42      7.94 o 
   1   6  12       19.50       18.87      2.87 o 
   2   6  12       55.62       75.64      4.40 o 
   3   6  12       85.72       88.75      5.12 o 
   4   6  12      104.63      125.21      5.81 o 
   5   6  12        0.53        1.62      2.51 o 
   6   6  12       29.42       24.80      3.46 o 
   7   6  12       10.46       10.76      2.90 o 
   8   6  12       52.82       56.60      5.00 o 
   9   6  12        2.11        7.40      3.38 o 
  10   6  12       64.62       62.34      7.00 o 
  11   6  12        0.00        3.72      3.68 o 
   0   7  12        0.12       -2.97      2.97 o 
   1   7  12       25.84       20.98      2.97 o 
   2   7  12       33.27       27.19      3.56 o 
   3   7  12       23.78       33.71      5.90 o 
   4   7  12       11.00       11.90      3.15 o 
   5   7  12       22.27       17.48      3.34 o 
   6   7  12        2.96        2.68      3.02 o 
   7   7  12       75.87       85.27      5.42 o 
   8   7  12       18.20       13.21      3.29 o 
   9   7  12        5.13       -5.65      5.65 o 
   0   8  12       92.79      131.27      8.74 o 
   1   8  12       35.82       31.23      3.56 o 
   2   8  12        2.05        1.71      2.59 o 
   3   8  12       13.30       13.15      3.25 o 
   4   8  12       30.86       29.78      3.78 o 
   5   8  12        1.64        4.64      2.91 o 
   1   1  13       25.57       21.24      8.09 o 
   2   1  13       94.54       91.53      8.55 o 
   3   1  13        0.08        3.57      3.16 o 
   4   1  13        0.87       -2.28      3.05 o 
   5   1  13        7.04        3.81      3.44 o 
   6   1  13       76.66       98.32      8.28 o 
   7   1  13       15.06        6.96      3.72 o 
   8   1  13        5.53        0.19      4.20 o 
   9   1  13       22.35       17.79     10.72 o 
  10   1  13        4.70        8.37      4.87 o 
  11   1  13       44.96       31.71      8.73 o 
  12   1  13       21.56       20.03      8.02 o 
  13   1  13       17.39       16.10      5.84 o 
   1   2  13        4.84        4.83      5.80 o 
   2   2  13       97.31       97.29      6.89 o 
   3   2  13       28.19       27.37      4.75 o 
   4   2  13       93.58       79.92      8.97 o 
   5   2  13       86.10       88.81      6.43 o 
   6   2  13       46.35       64.46      6.32 o 
   7   2  13        0.01        2.07      3.32 o 
   8   2  13        8.34        1.37      4.31 o 
   9   2  13       24.24       22.65      5.65 o 
  10   2  13       98.32       84.54      8.63 o 
  11   2  13        4.93        5.61      3.83 o 
  12   2  13       21.46       28.83      5.21 o 
   1   3  13        2.65        4.08      3.15 o 
   2   3  13      223.48      225.25      8.46 o 
   3   3  13       20.23       26.76      4.01 o 
   4   3  13       16.51       16.89      3.78 o 
   5   3  13        1.33        0.27      2.91 o 
   6   3  13      194.51      216.62     10.20 o 
   7   3  13       90.97       87.66      7.33 o 
   8   3  13       45.78       44.96      7.09 o 
   9   3  13       91.63       87.26      8.72 o 
  10   3  13      156.70      164.30     15.12 o 
  11   3  13        0.93        2.45      4.78 o 
  12   3  13      107.10      124.78     14.70 o 
   1   4  13        7.67       15.18      3.04 o 
   2   4  13      143.13      144.73      6.19 o 
   3   4  13       66.47       79.43      4.97 o 
   4   4  13      187.76      189.27      6.75 o 
   5   4  13       23.06       18.27      3.25 o 
   6   4  13      115.37      128.59      8.26 o 
   7   4  13       13.25       19.42      3.98 o 
   8   4  13        5.93       10.05      5.41 o 
   9   4  13       10.43        5.41      3.79 o 
  10   4  13       48.65       50.51      6.56 o 
  11   4  13       36.65       31.51      9.76 o 
   1   5  13       65.99       56.47      4.01 o 
   2   5  13       67.47       63.59      4.27 o 
   3   5  13        7.54       13.82      2.92 o 
   4   5  13        6.17        3.95      2.57 o 
   5   5  13       36.70       40.17      4.11 o 
   6   5  13       47.86       61.43      4.76 o 
   7   5  13      178.15      196.40      7.19 o 
   8   5  13        1.16        0.15      2.72 o 
   9   5  13       62.12       64.89      5.97 o 
   1   6  13       15.42       19.53      3.07 o 
   2   6  13        8.68        6.43      2.89 o 
   3   6  13        7.05       -0.05      2.49 o 
   4   6  13      175.97      173.00      6.94 o 
   5   6  13        4.23       -1.67      2.76 o 
   6   6  13      100.04      103.37      5.74 o 
   7   6  13       25.30       29.24      3.85 o 
   1   7  13      128.01      139.24      6.52 o 
   2   7  13        0.02       -2.05      2.59 o 
   3   7  13       12.93        9.46      3.35 o 
   0   2  14      602.72      567.91     27.15 o 
   1   2  14       28.81       15.16      5.85 o 
   2   2  14      314.45      315.92     11.67 o 
   3   2  14       37.55       44.12      4.96 o 
   4   2  14        0.02        0.18      2.88 o 
   5   2  14        3.34        1.38      3.23 o 
   6   2  14      105.09       99.94      7.50 o 
   7   2  14        0.51        2.35      3.33 o 
   8   2  14      115.66      123.75      8.50 o 
   9   2  14        0.39        4.24      3.77 o 
   0   3  14       17.66       21.03      6.39 o 
   1   3  14       63.78       68.04      6.90 o 
   2   3  14        1.41        2.42      3.48 o 
   3   3  14      186.87      196.98      9.02 o 
   4   3  14       18.04       12.46      3.67 o 
   5   3  14       84.43       96.28      8.00 o 
   6   3  14        5.73       22.77      5.13 o 
   7   3  14        1.84        3.34      4.78 o 
   8   3  14        4.91        4.77      4.25 o 
   0   4  14       44.46       67.48     16.37 o 
   1   4  14        1.45       -2.82      2.82 o 
   2   4  14       53.56       58.56      7.51 o 
   3   4  14        5.37        6.05      3.20 o 
   4   4  14       23.06       21.61      3.99 o 
   5   4  14       38.51       32.06      4.30 o 
   6   4  14        6.08        4.42      3.55 o 
   0   5  14        9.06        5.51      8.18 o 
   1   5  14        2.87       -2.32      2.77 o 
   2   5  14       23.72       22.08      4.33 o 
   3   5  14       30.03       32.52      3.95 o 
                                                 
